# Supplementary material for: Archaeobotanical and isotopic analyses of waterlogged remains from the Neolithic pile-dwelling site of Zug-Riedmatt (Switzerland): Resilience strategies of a plant economy in a changing local environment
Source: PLoS One. 2022 Sep 28;17(9):e0274361. doi: 10.1371/journal.pone.0274361 (PMC9518907; doi:10.1371/journal.pone.0274361)
Supplement: S1 Table — (CSV) [file pone.0274361.s001.csv]

species	unit	weight fruit/seed	calories	references
Triticum dicoccon	1 glume basis = 1 grain	thousand-seed weight: 24gr	302kcal/100g	[4] and references therein
Hordeum vulgare	1 rachis segment = 3 grains	thousand-seed weight: 23g	348kcal/100g	[4] and references therein
Triticum durum/turgidum	1 rachis segment = 3 grains	thousand-seed weight: 27g	302kcal/100g	[4] and references therein
Pisum sativum	1 fruit = approx. 6 seeds	1 seed = 0.15g	84kcal/100g	[4] and references therein; [29]
Linum usitatissimum	unit = seed	thousand-seed weight: 5g	376kcal/100g	[4] and references therein
Papaver somniferum	unit = seed	thousand-seed weight: 0.6g	477kcal/100g	[4] and references therein
Corylus avellana	unit = fruit	1 fruit = 1g	644kcal/100g	[4] and references therein
Fragaria vesca	1 fruit = 83 seeds	1 fruit = 1g	54 kcal/100g	[4] and references therein; [56]
Malus/Pyrus	1 fruit = 10 pericarps	1 fruit = 20g (max)	76kcal/100g	[4] and references therein
Prunus spinosa	unit = seed	1 fruit = 7g	48kcal/100g	[4] and references therein
Quercus sp.	unit = seed	1 fruit = 6.33g	219kcal/100g	[4] and references therein
Rubus fruticosus	1 fruit = 40 seeds	1 fruit = 1.3g	44 kcal/100g	[4] and references therein; [56]
Rubus idaeus	1 fruit = 42 seeds	1 fruit = 1.3g	33 kcal/100g	[4] and references therein; [56]
Fagus sylvatica	unit = seed	1 fruit = approx. 0.3g	approx. 568kcal/100g	[52]; [55]
Physalis alkekengi	1 fruit = approx. 30 seeds	1 fruit = 2.3g	approx. 75kcal/100g	[51]; [54]
Rosa sp.	1 fruit = approx. 20 seeds	1 fruit = approx. 2.2g	89kcal/100g	[4] and references therein; [53]
