# Supplementary material for: Archaeobotanical and isotopic analyses of waterlogged remains from the Neolithic pile-dwelling site of Zug-Riedmatt (Switzerland): Resilience strategies of a plant economy in a changing local environment
Source: PLoS One. 2022 Sep 28;17(9):e0274361. doi: 10.1371/journal.pone.0274361 (PMC9518907; doi:10.1371/journal.pone.0274361)
Supplement: S2 Table — (CSV) [file pone.0274361.s002.csv]

S2. Radiocarbon samples available for Zug-Riedmatt (complete list)
S2.1. Detailed list of the radiocarbon dataset
Sample	Laboratory	14C	SD	delta13C*	C/N	cal BC	Method	Sample	Species	Period	Stratigraphic	Bayesian	Reference	Observations
code	code	age BP		(�)		(2sigma)					association	modeling
ZGRI 96.2	ETH-78816	4516	35	-40.1	86.98	-6459	AMS	moss	nd		Unit 1	yes	Gross et al. 2017
ZGRI 96.3	ETH-78817	4546	27	-27.6	90.3	-6473	AMS	needles	Abies sp.		Unit 2	yes	Gross et al. 2017	mixed with moss
ZGRI 1833.A	ETH-110809	4644	74	-30.8	32.1	-6738	AMS	chaff	Triticum aestivum/durum/turgidum		Unit 3	outlier	this paper - AgriChange project
ZGRI 96.7	ETH-78818	4583	26	-26.7	72.88	-6611	AMS	shell	Corylus avellana		Unit 3	outlier	Gross et al. 2017
ZGRI 96.8	ETH-78819	4477	26	-26.7	85.37	-6371	AMS	pericarp	Malus/Pyrus		Unit 4	outlier	Gross et al. 2017
ZGRI 98.10	ETH-88881	4558	25	-26.9	133.99	-6587	AMS	seed	Linum usitatissimum		Unit 5	yes	this paper - AgriChange project
ZGRI 98.11	ETH-88877	4539	24	-24.5	8.46	-6469	AMS	seed	Malus sylvestris		Unit 5	yes	this paper - AgriChange project
ZGRI 84.20-25	ETH-74496	4513	23	-23.8	72	-6455	AMS	shell	Corylus avellana		Unit 5	yes	Gross et al. 2017
ZGRI 96.11	ETH-88879	4506	25	-25.6	22.99	-6450	AMS	seed	Triticum aestivum/durum/turgidum		Unit 6	yes	this paper - AgriChange project
ZGRI 84.25-35	ETH-74497	4475	23	-24.7	78.8	-6369	AMS	shell	Corylus avellana		Unit 6	yes	Gross et al. 2017
ZGRI 84. 35-38	ETH-74498	4470	23	-24.5	53.54	-6365	AMS	shell	Corylus avellana		Unit 7	yes	Gross et al. 2017
ZGRI 84.38-43	ETH-74499	4473	23	-23.9	35.59	-6367	AMS	fruit	Prunus spinosa		Unit 7/8?	yes	Gross et al. 2017
ZGRI 92.2	ETH-88878	4555	25	-26.8	36.25	-6474	AMS	seed	Triticum dicoccum		Unit 8	outlier	this paper - AgriChange project
ZGRI 84. 43-54.1	ETH-74500	4488	24	-27.4	76.85	-6436	AMS	shell	Corylus avellana		Unit 8	yes	Gross et al. 2017
ZGRI 84. 43-54.2	ETH-74502	4429	24	-28.9	57.73	-6250	AMS	axe shaft, core of branch	Quercus sp.		Unit 8	outlier	Gross et al. 2017	axe shaft core
ZGRI 84.54-56	ETH-74501	4467	24	-27.8	69.33	-6363	AMS	shell	Corylus avellana		Unit 8/9	yes	Gross et al. 2017
ZGRI 101.14-16	ETH-88880	4539	25	-24.1	28.46	-6469	AMS	seed	Triticum aestivum/durum/turgidum		Unit 9	outlier	this paper - AgriChange project
ZGRI 101.14-16	ETH-78820	4498	26	-21.7	103.71	-6443	AMS	shell	Corylus avellana		Unit 9	yes	Gross et al. 2017
ZGRI 101.21	ETH-78821	4450	26	-23.6	52.01	-6347	AMS	shell	Corylus avellana		Unit 10	yes	Gross et al. 2017
639908, ring 1-6	ETH-84424.1.1	4502	22	-	-	-6445	AMS	wood	Abies alba		Unit 11/12	outlier	Huber et al. 2020
639908, ring 65-70	ETH-84425.1.1	4443	22	-	-	-6267	AMS	wood	Abies alba		Unit 11/12	yes	Huber et al. 2020
ZGRI 101.22	ETH-78822	4439	26	-27.7	115.3	-6261	AMS	shell	Corylus avellana		Unit 11/12	yes	Gross et al. 2017
ZGRI 101.24	ETH-78824	4485	35	-24.8	70.08	-6379	AMS	needles	Abies sp.		Unit 14	no	Gross et al. 2017	mixed with moss
ZGRI 101.23	ETH-78823	4482	27	-37.9	81.58	-6375	AMS	shell	Corylus avellana		Unit 14	no	Gross et al. 2017
ZGRI 50.7.2	ETH-71517	3158	23	-26.8	29.09	-2896	AMS	branchlet/root	nd		above Unit 14	no	Huber et al. 2020
ZGRI 50.7.1	ETH-71516	3114	22	-23.7	45.62	-2739	AMS	fruit	Schoenoplectus sp.		above Unit 14	no	Huber et al. 2020
ZGRI 50.7.3	ETH-71518	3103	22	-26.9	42.82	-2723	AMS	fruit	Alnus sp.		above Unit 14	no	Huber et al. 2020
* measured by AMS
S2.2. Results table and OxCal script of the Kernel Density Model (KDE)
Name	Unmodelled (BC/AD)									Modelled (BC/AD)									Indices Amodel 81 Aoverall 72.1
	from	to	%	from	to	%	mu	sigma	median	from	to	%	from	to	%	mu	sigma	median	Acomb	A	L	P	C		OxCal script
Zug-Riedmatt																-3210	71	-3199					97.6		Plot()
Zug-Riedmatt_Kernel (0,1)	-1.03	1.03	68.268949	-2	2	95.449974	-3.65E-09	1	-8.26E-14	-1	1.01	68.268949	-2	2.01	95.449974	0.00160028	1.00098	-3.95E-14		100			99.7		{
Zug-Riedmatt_Scale (0,1)	9.97E-18	1	68.268949	9.97E-18	1	95.449974	0.5	0.285774	0.5	0.569	1	68.268949	0.254	1	95.449974	0.676223	0.223014	0.71		100			99.5		KDE_Model()
ETH-78816 (4516,35)	-3351	-3105	68.26895	-3361	-3098	95.449974	-3218	81	-3211	-3332	-3108	68.268948	-3343	-3102	95.449973	-3209	69	-3197		104.4			97.5		{
ETH-78817 (4546,27)	-3364	-3123	68.26895	-3370	-3103	95.449974	-3240	88	-3211	-3336	-3111	68.26895	-3358	-3103	95.449974	-3210	72	-3198		76.5			96.8		R_Date("ETH-78816", 4516, 35);
ETH-88881 (4558,25)	-3367	-3139	68.26895	-3482	-3105	95.449974	-3265	93	-3286	-3345	-3121	68.268949	-3363	-3103	95.449974	-3212	73	-3199		56.4			96.2		R_Date("ETH-78817", 4546, 27);
ETH-88877 (4539,24)	-3361	-3121	68.268948	-3366	-3103	95.449973	-3232	85	-3208	-3338	-3111	68.268949	-3356	-3103	95.449974	-3209	71	-3198		80.6			96.5		R_Date("ETH-88881", 4558, 25);
ETH-74496 (4513,23)	-3345	-3106	68.26895	-3354	-3101	95.449973	-3215	76	-3205	-3332	-3109	68.268949	-3344	-3103	95.449973	-3208	68	-3195		100.9			97.5		R_Date("ETH-88877", 4539, 24);
ETH-88879 (4506,25)	-3341	-3105	68.268949	-3351	-3099	95.449974	-3215	76	-3209	-3332	-3107	68.26895	-3340	-3103	95.449973	-3209	68	-3196		104.7			98		R_Date("ETH-74496", 4513, 23);
ETH-74497 (4475,23)	-3328	-3096	68.268949	-3337	-3032	95.449973	-3211	84	-3230	-3330	-3104	68.268949	-3333	-3099	95.449973	-3211	68	-3206		101.4			97.2		R_Date("ETH-88879", 4506, 25);
ETH-74498 (4470,23)	-3327	-3093	68.268949	-3336	-3029	95.449973	-3206	88	-3231	-3329	-3103	68.268949	-3333	-3098	95.449974	-3211	69	-3210		98.8			97.3		R_Date("ETH-74497", 4475, 23);
ETH-74499 (4473,23)	-3327	-3095	68.268948	-3336	-3031	95.449973	-3209	85	-3231	-3329	-3104	68.268949	-3333	-3099	95.449974	-3211	68	-3208		100.3			97.7		R_Date("ETH-74498", 4470, 23);
ETH-74500 (4488,24)	-3331	-3102	68.268949	-3344	-3092	95.449974	-3215	78	-3222	-3331	-3105	68.268949	-3336	-3101	95.449974	-3210	68	-3197		105.9			97.7		R_Date("ETH-74499", 4473, 23);
ETH-74501 (4467,24)	-3327	-3040	68.268949	-3335	-3028	95.449973	-3201	91	-3228	-3329	-3104	68.268949	-3333	-3097	95.449973	-3211	69	-3211		97.4			97.1		R_Date("ETH-74500", 4488, 24);
ETH-78820 (4498,26)	-3336	-3104	68.268949	-3346	-3097	95.449974	-3215	77	-3214	-3332	-3106	68.268949	-3338	-3102	95.449973	-3209	68	-3197		106.6			97.5		R_Date("ETH-74501", 4467, 24);
ETH-78821 (4450,26)	-3319	-3027	68.26895	-3335	-3012	95.449973	-3165	106	-3165	-3328	-3104	68.268949	-3333	-3090	95.449974	-3210	70	-3215		79			96.7		R_Date("ETH-78820", 4498, 26);
ETH-84424.1.1 (4502,22)	-3338	-3105	68.268949	-3346	-3099	95.449973	-3215	75	-3211	-3332	-3107	68.268949	-3338	-3103	95.449973	-3209	68	-3195		105.1			97.9		R_Date("ETH-78821", 4450, 26);
ETH-78822 (4439,26)	-3312	-3020	68.268949	-3330	-2931	95.449974	-3131	110	-3090	-3327	-3099	68.26895	-3333	-3083	95.449973	-3209	72	-3216		59.2			96.4		R_Date("ETH-84424.1.1", 4502, 22);
ETH-78824 (4485,35)	-3331	-3100	68.268949	-3348	-3031	95.449973	-3205	87	-3213	-3331	-3105	68.268949	-3335	-3101	95.449974	-3210	68	-3198		108.8			97.8		R_Date("ETH-78822", 4439, 26);
ETH-78823 (4482,27)	-3330	-3099	68.268949	-3341	-3034	95.449973	-3210	82	-3222	-3331	-3104	68.268949	-3335	-3101	95.449974	-3210	68	-3199		105.8			97.9		R_Date("ETH-78824", 4485, 35);
																									R_Date("ETH-78823", 4482, 27);
																									};
S2.3. Results table and OxCal script of the Bayesian model																									};
Name	Unmodelled (BC/AD)									Modelled (BC/AD)									Indices Amodel 102.8 Aoverall 98.8
	from	to	%	from	to	%	mu	sigma	median	from	to	%	from	to	%	mu	sigma	median	Acomb	A	L	P	C		OxCal script
Start U1										-3258	-3146	68.26895	-3316	-3130	95.449974	-3221	47	-3223					95.5		Plot()
U1																									{
ETH-78816 (4516,35)	-3351	-3105	68.26895	-3361	-3098	95.449974	-3218	81	-3211	-3248	-3143	68.26895	-3296	-3128	95.449974	-3213	42	-3217		105.9			97.6		Phase()
Transition U1/U2										-3241	-3142	68.268949	-3272	-3126	95.449974	-3205	38	-3210					98.4		{
U2																									Sequence()
ETH-78817 (4546,27)	-3364	-3123	68.26895	-3370	-3103	95.449974	-3240	88	-3211	-3235	-3141	68.268949	-3246	-3126	95.449974	-3197	35	-3204		84.3			98.5		{
After -3250 cal BC	-3250	...	68.268949	-3250	...	95.449974				-3252	-3251	68.268949	-3252	-3251	95.449974	-3252	0	-3252					100		Boundary("Start 1");
Transition U2/U3										-3231	-3137	68.268949	-3240	-3126	95.449974	-3190	32	-3198					98.5		Phase("1")
U3																									{
ETH-78818 (4583,26)	-3486	-3341	68.268949	-3495	-3116	95.449973	-3347	94	-3359	-3486	-3341	68.268949	-3495	-3114	95.449973	-3347	93	-3359				1.8	99.3		R_Date("ETH-78816", 4516, 35);
ETH-110809 (4644,74)	-3526	-3349	68.268949	-3633	-3105	95.449973	-3419	120	-3438	-3526	-3348	68.268949	-3633	-3105	95.449974	-3419	120	-3438				0.9	98.5		};
Transition U3/U4										-3220	-3131	68.268949	-3228	-3121	95.449974	-3179	32	-3185					98.3		Boundary("Transition 1/2");
U4																									Phase("2")
ETH-78819 (4477,26)	-3328	-3097	68.268949	-3340	-3031	95.449973	-3208	85	-3225	-3329	-3097	68.268949	-3340	-3031	95.449973	-3209	85	-3225				3.3	99.3		{
Transition U4/U5										-3209	-3126	68.268949	-3220	-3112	95.449973	-3167	32	-3160					97.7		R_Date("ETH-78817", 4546, 27);
U5																									After(Date("U3 -3250",-3250));
ETH-88881 (4558,25)	-3367	-3139	68.26895	-3482	-3105	95.449974	-3265	93	-3286	-3204	-3124	68.268949	-3212	-3109	95.449974	-3162	32	-3150		61.6			98		};
ETH-88877 (4539,24)	-3361	-3121	68.268948	-3366	-3103	95.449973	-3232	85	-3208	-3203	-3125	68.268949	-3212	-3109	95.449973	-3162	32	-3150		103.3			97.8		Boundary("Transition 2/3");
ETH-74496 (4513,23)	-3345	-3106	68.26895	-3354	-3101	95.449973	-3215	76	-3205	-3202	-3125	68.268949	-3212	-3109	95.449973	-3161	32	-3151		120.9			97.8		Phase("3")
Transition U5/U6										-3198	-3117	68.26895	-3206	-3106	95.449974	-3156	31	-3144					97		{
U6																									After(Date("U3 -3250",-3250));
ETH-88879 (4506,25)	-3341	-3105	68.268949	-3351	-3099	95.449974	-3215	76	-3209	-3191	-3110	68.268949	-3199	-3103	95.449974	-3149	30	-3139		114.7			97.7		R_Date("ETH-78818",4583,26)
ETH-74497 (4475,23)	-3328	-3096	68.268949	-3337	-3032	95.449973	-3211	84	-3230	-3190	-3110	68.268949	-3197	-3103	95.449974	-3149	30	-3138		82.7			97.6		{
Transition U6/U7										-3185	-3104	68.268949	-3192	-3099	95.449973	-3143	29	-3133					97.5		Outlier();
U7																									};
ETH-74498 (4470,23)	-3327	-3093	68.268949	-3336	-3029	95.449973	-3206	88	-3231	-3178	-3102	68.268949	-3186	-3097	95.449974	-3137	28	-3127		90.3			98.1		R_Date("ETH-110809", 4644, 74)
ETH-74499 (4473,23)	-3327	-3095	68.268948	-3336	-3031	95.449973	-3209	85	-3231	-3178	-3102	68.268949	-3186	-3097	95.449974	-3137	28	-3127		94.2			98.1		{
Transition U7/U8										-3173	-3099	68.268949	-3180	-3095	95.449974	-3131	27	-3121					98.5		Outlier();
U8																									};
ETH-88878 (4555,25)	-3366	-3135	68.268949	-3371	-3103	95.449974	-3258	92	-3226	-3367	-3135	68.268949	-3372	-3103	95.449973	-3258	92	-3227				3.5	99.1		};
ETH-74500 (4488,24)	-3331	-3102	68.268949	-3344	-3092	95.449974	-3215	78	-3222	-3164	-3096	68.268949	-3172	-3093	95.449974	-3125	24	-3116		102.5			98.8		Boundary("Transition 3/4");
ETH-74502 (4429,24)	-3265	-3012	68.268949	-3322	-2928	95.449974	-3092	102	-3065	-3266	-3011	68.268949	-3321	-2928	95.449974	-3092	102	-3065				1.1	99.1		Phase("4")
ETH-74501 (4467,24)	-3327	-3040	68.268949	-3335	-3028	95.449973	-3201	91	-3228	-3166	-3096	68.26895	-3173	-3093	95.449974	-3125	25	-3116		89.8			98.8		{
Transition U8/U9										-3158	-3092	68.268949	-3167	-3089	95.449974	-3119	22	-3111					98.9		After(Date("U4 -3250",-3250));
U9																									R_Date("ETH-78819", 4477, 26)
ETH-88880 (4539,25)	-3361	-3120	68.26895	-3366	-3103	95.449974	-3231	85	-3208	-3361	-3120	68.268949	-3367	-3103	95.449973	-3232	85	-3208				5.5	99		{
ETH-78820 (4498,26)	-3336	-3104	68.268949	-3346	-3097	95.449974	-3215	77	-3214	-3120	-3089	68.268949	-3157	-3082	95.449974	-3110	18	-3106		84.4			99.3		Outlier();
Transition 9/10										-3112	-3080	68.268949	-3139	-3059	95.449974	-3098	18	-3097					99.8		};
U10										-3252	-3251	68.268949	-3252	-3251	95.449974	-3252	0	-3252							};
ETH-78821 (4450,26)	-3319	-3027	68.26895	-3335	-3012	95.449973	-3165	106	-3165	-3103	-3072	68.268949	-3111	-3051	95.449974	-3084	16	-3086		109.9			99.8		Boundary("Transition 4/5");
After -3056 cal BC	-3056	-3055.95	68.268949	-3056	-3055.95	95.449974				-3058	-3057	68.268949	-3058	-3057	95.449974	-3058	0	-3058					100		Phase("5")
Transition U10/U11-12										-3083	-3050	68.268949	-3101	-3044	95.449974	-3071	16	-3069					99.8		{
U11-12																									After(Date("U5 -3250",-3250));
ETH-84424.1.1 (4502,22)	-3338	-3105	68.268949	-3346	-3099	95.449973	-3215	75	-3211	-3337	-3105	68.26895	-3346	-3099	95.449974	-3214	75	-3210				0.6	99.4		R_Date("ETH-88881", 4558, 25);
ETH-84425.1.1 (4443,22)	-3310	-3024	68.26895	-3330	-2937	95.449974	-3142	107	-3096	-3066	-3040	68.268949	-3090	-3030	95.449974	-3056	14	-3055		137.8			99.6		R_Date("ETH-88877", 4539, 24);
ETH-78822 (4439,26)	-3312	-3020	68.268949	-3330	-2931	95.449974	-3131	110	-3090	-3067	-3041	68.268949	-3091	-3028	95.449974	-3056	14	-3055		146.2			99.6		R_Date("ETH-74496", 4513, 23);
Before -3045 cal BC	-3045	-3044.95	68.268949	-3045	-3044.95	95.449974				-3047	-3046	68.268949	-3047	-3046	95.449974	-3047	0	-3047					100		};
End U11-12										-3060	-3037	68.268949	-3060	-3010	95.449974	-3041	15	-3045					98.7		Boundary("Transition 5/6");
																									Phase("6")
																									{
																									After(Date("U6 -3250",-3250));
																									R_Date("ETH-88879", 4506, 25);
																									R_Date("ETH-74497", 4475, 23);
																									};
																									Boundary("Transition 6/7");
																									Phase("7")
																									{
																									After(Date("U7 -3250",-3250));
																									R_Date("ETH-74498", 4470, 23);
																									R_Date("ETH-74499", 4473, 23);
																									};
																									Boundary("Transition 7/8");
																									Phase("8")
																									{
																									After(Date("U8 -3250",-3250));
																									R_Date("ETH-88878", 4555, 25)
																									{
																									Outlier();
																									};
																									R_Date("ETH-74500", 4488, 24);
																									R_Date("ETH-74502", 4429, 24)
																									{
																									Outlier();
																									};
																									R_Date("ETH-74501", 4467, 24);
																									};
																									Boundary("Transition 8/9");
																									Phase("9")
																									{
																									After(Date("U9 -3250",-3250));
																									R_Date("ETH-88880", 4539, 25)
																									{
																									Outlier();
																									};
																									R_Date("ETH-78820", 4498, 26);
																									};
																									Boundary("Transition 9/10");
																									Phase("10")
																									{
																									After(Date("U10 -3250",-3250));
																									R_Date("ETH-78821", 4450, 26);
																									Before(Date("U11 -3056",-3056));
																									};
																									Boundary("Transition 10/11");
																									Phase("11")
																									{
																									After(Date("U11 -3056",-3056));
																									R_Date("ETH-84424.1.1", 4502, 22)
																									{
																									Outlier();
																									};
																									R_Date("ETH-84425.1.1", 4443, 22);
																									R_Date("ETH-78822", 4439, 26);
																									Before(Date("U11 -3045",-3045));
																									};
																									Boundary("End 11");
																									};
																									};
																									};
