# Supplementary material for: Archaeobotanical and isotopic analyses of waterlogged remains from the Neolithic pile-dwelling site of Zug-Riedmatt (Switzerland): Resilience strategies of a plant economy in a changing local environment
Source: PLoS One. 2022 Sep 28;17(9):e0274361. doi: 10.1371/journal.pone.0274361 (PMC9518907; doi:10.1371/journal.pone.0274361)
Supplement: S3 Table — (CSV) [file pone.0274361.s003.csv]

S3. Delta13C values of uncharred chaff samples from Zug-Riedmatt measured for this�article (complete list)
S3.1. Detailed list of the Delta13C dataset
Sample_Code	Site	Ref_sample	Chrono_Phase	Cultural_Phase	Layer	Sample	Species	Lab_Code	BP	SD	cal BC 2sigma	deltaC13* (�)	C/N	delta13Cair range	delta13Cair mean	delta13Cair SD	delta13C	Delta13C
AGRI_C_0677	Zug-Riedmatt	1833.A	Late Neolithic	Horgen	U3	cereal (chaff sf)	Triticum dicoccum							-6401	-6.36	1.45E-04	-30.83	25.25
AGRI_C_0678	Zug-Riedmatt	1833.A	Late Neolithic	Horgen	U3	cereal (chaff sf)	Triticum dicoccum							-6401	-6.36	1.45E-04	-30.27	24.66
AGRI_C_0679	Zug-Riedmatt	1833.A	Late Neolithic	Horgen	U3	cereal (chaff sf)	Triticum dicoccum							-6401	-6.36	1.45E-04	-29.57	23.92
AGRI_C_0680	Zug-Riedmatt	1833.A	Late Neolithic	Horgen	U3	cereal (chaff sf)	Triticum dicoccum							-6401	-6.36	1.45E-04	-29.5	23.85
AGRI_C_0681	Zug-Riedmatt	1833.A	Late Neolithic	Horgen	U3	cereal (chaff sf)	Triticum dicoccum							-6401	-6.36	1.45E-04	-31.28	25.73
AGRI_C_0682	Zug-Riedmatt	1833.A	Late Neolithic	Horgen	U3	cereal (chaff sf)	Triticum dicoccum							-6401	-6.36	1.45E-04	-31.32	25.77
AGRI_C_0683	Zug-Riedmatt	1833.A	Late Neolithic	Horgen	U3	cereal (chaff sf)	Triticum dicoccum							-6401	-6.36	1.45E-04	-31.01	25.44
AGRI_C_0684	Zug-Riedmatt	1833.A	Late Neolithic	Horgen	U3	cereal (chaff sf)	Triticum dicoccum							-6401	-6.36	1.45E-04	-30.68	25.1
AGRI_C_0685	Zug-Riedmatt	2418.A	Late Neolithic	Horgen	U3	cereal (chaff sf)	Triticum aestivum/durum/turgidum							-6401	-6.36	1.45E-04	-30.98	25.41
AGRI_C_0686	Zug-Riedmatt	2418.A	Late Neolithic	Horgen	U3	cereal (chaff sf)	Triticum aestivum/durum/turgidum							-6401	-6.36	1.45E-04	-30.74	25.16
AGRI_C_0687	Zug-Riedmatt	2418.A	Late Neolithic	Horgen	U3	cereal (chaff sf)	Triticum aestivum/durum/turgidum							-6401	-6.36	1.45E-04	-29.48	23.83
AGRI_C_0688	Zug-Riedmatt	1833.A	Late Neolithic	Horgen	U3	cereal (chaff sf)	Triticum aestivum/durum/turgidum	ETH-110809	4644	74	-6738	-30.8	32.1	-6401	-6.36	1.45E-04	-31.37	25.82
AGRI_C_0689	Zug-Riedmatt	1833.A	Late Neolithic	Horgen	U3	cereal (chaff sf)	Triticum aestivum/durum/turgidum							-6401	-6.36	1.45E-04	-31.24	25.69
AGRI_C_0690	Zug-Riedmatt	1833.A	Late Neolithic	Horgen	U3	cereal (chaff sf)	Triticum aestivum/durum/turgidum							-6401	-6.36	1.45E-04	-31.08	25.52
AGRI_C_0691	Zug-Riedmatt	1833.A	Late Neolithic	Horgen	U3	cereal (chaff sf)	Triticum aestivum/durum/turgidum							-6401	-6.36	1.45E-04	-29.46	23.8
AGRI_C_0692	Zug-Riedmatt	1928.A	Late Neolithic	Horgen	U5	cereal (chaff sf)	Triticum dicoccum							-6382	-6.36	1.12E-04	-30.39	24.78
AGRI_C_0693	Zug-Riedmatt	1928.A	Late Neolithic	Horgen	U5	cereal (chaff sf)	Triticum dicoccum							-6382	-6.36	1.12E-04	-30.96	25.39
AGRI_C_0694	Zug-Riedmatt	1928.A	Late Neolithic	Horgen	U5	cereal (chaff sf)	Triticum dicoccum							-6382	-6.36	1.12E-04	-29.94	24.31
AGRI_C_0695	Zug-Riedmatt	1928.A	Late Neolithic	Horgen	U5	cereal (chaff sf)	Triticum dicoccum							-6382	-6.36	1.12E-04	-31.06	25.5
AGRI_C_0696	Zug-Riedmatt	1928.A	Late Neolithic	Horgen	U5	cereal (chaff sf)	Triticum dicoccum							-6382	-6.36	1.12E-04	-30.86	25.28
AGRI_C_0697	Zug-Riedmatt	1928.A	Late Neolithic	Horgen	U5	cereal (chaff sf)	Triticum dicoccum							-6382	-6.36	1.12E-04	-30.44	24.84
AGRI_C_0698	Zug-Riedmatt	1928.A	Late Neolithic	Horgen	U5	cereal (chaff sf)	Triticum dicoccum							-6382	-6.36	1.12E-04	-30.02	24.39
AGRI_C_0699	Zug-Riedmatt	1928.A	Late Neolithic	Horgen	U5	cereal (chaff sf)	Triticum dicoccum							-6382	-6.36	1.12E-04	-31.68	26.16
AGRI_C_0700	Zug-Riedmatt	1928.A	Late Neolithic	Horgen	U5	cereal (chaff sf)	Triticum dicoccum							-6382	-6.36	1.12E-04	-29.85	24.22
AGRI_C_0701	Zug-Riedmatt	1928.A	Late Neolithic	Horgen	U5	cereal (chaff sf)	Triticum aestivum/durum/turgidum							-6382	-6.36	1.12E-04	-30.88	25.31
AGRI_C_0702	Zug-Riedmatt	1928.A	Late Neolithic	Horgen	U5	cereal (chaff sf)	Triticum aestivum/durum/turgidum							-6382	-6.36	1.12E-04	-31.67	26.14
AGRI_C_0703	Zug-Riedmatt	1928.A	Late Neolithic	Horgen	U5	cereal (chaff sf)	Triticum aestivum/durum/turgidum							-6382	-6.36	1.12E-04	-30.43	24.83
AGRI_C_0704	Zug-Riedmatt	1928.A	Late Neolithic	Horgen	U5	cereal (chaff sf)	Triticum aestivum/durum/turgidum							-6382	-6.36	1.12E-04	-31.56	26.03
AGRI_C_0705	Zug-Riedmatt	1928.A	Late Neolithic	Horgen	U5	cereal (chaff sf)	Triticum aestivum/durum/turgidum							-6382	-6.36	1.12E-04	-30.41	24.81
AGRI_C_0706	Zug-Riedmatt	1928.A	Late Neolithic	Horgen	U5	cereal (chaff sf)	Triticum aestivum/durum/turgidum							-6382	-6.36	1.12E-04	-30.3	24.7
AGRI_C_0657	Zug-Riedmatt	844.A	Late Neolithic	Horgen	U6	cereal (chaff sf)	Triticum dicoccum							-6368	-6.36	1.01E-04	-31.02	25.46
AGRI_C_0658	Zug-Riedmatt	844.A	Late Neolithic	Horgen	U6	cereal (chaff sf)	Triticum dicoccum							-6368	-6.36	1.01E-04	-30.23	24.62
AGRI_C_0659	Zug-Riedmatt	844.A	Late Neolithic	Horgen	U6	cereal (chaff sf)	Triticum dicoccum							-6368	-6.36	1.01E-04	-31.71	26.18
AGRI_C_0660	Zug-Riedmatt	844.A	Late Neolithic	Horgen	U6	cereal (chaff sf)	Triticum dicoccum							-6368	-6.36	1.01E-04	-30.71	25.12
AGRI_C_0661	Zug-Riedmatt	844.A	Late Neolithic	Horgen	U6	cereal (chaff sf)	Triticum dicoccum							-6368	-6.36	1.01E-04	-29.88	24.25
AGRI_C_0662	Zug-Riedmatt	844.A	Late Neolithic	Horgen	U6	cereal (chaff sf)	Triticum dicoccum							-6368	-6.36	1.01E-04	-31.02	25.45
AGRI_C_0663	Zug-Riedmatt	844.A	Late Neolithic	Horgen	U6	cereal (chaff sf)	Triticum dicoccum							-6368	-6.36	1.01E-04	-30.43	24.83
AGRI_C_0664	Zug-Riedmatt	844.A	Late Neolithic	Horgen	U6	cereal (chaff sf)	Triticum dicoccum							-6368	-6.36	1.01E-04	-30.21	24.59
AGRI_C_0675	Zug-Riedmatt	2418.A	Late Neolithic	Horgen	U6	cereal (chaff sf)	Triticum dicoccum							-6344	-6.36	1.01E-04	-31.24	25.69
AGRI_C_0676	Zug-Riedmatt	2418.A	Late Neolithic	Horgen	U6	cereal (chaff sf)	Triticum dicoccum							-6344	-6.36	1.01E-04	-30.17	24.55
AGRI_C_0665	Zug-Riedmatt	844.A	Late Neolithic	Horgen	U6	cereal (chaff sf)	Triticum aestivum/durum/turgidum							-6368	-6.36	1.01E-04	-30.4	24.8
AGRI_C_0666	Zug-Riedmatt	844.A	Late Neolithic	Horgen	U6	cereal (chaff sf)	Triticum aestivum/durum/turgidum							-6368	-6.36	1.01E-04	-30.69	25.11
AGRI_C_0667	Zug-Riedmatt	844.A	Late Neolithic	Horgen	U6	cereal (chaff sf)	Triticum aestivum/durum/turgidum							-6368	-6.36	1.01E-04	-30.62	25.03
AGRI_C_0668	Zug-Riedmatt	844.A	Late Neolithic	Horgen	U6	cereal (chaff sf)	Triticum aestivum/durum/turgidum							-6368	-6.36	1.01E-04	-31.06	25.49
AGRI_C_0669	Zug-Riedmatt	844.A	Late Neolithic	Horgen	U6	cereal (chaff sf)	Triticum aestivum/durum/turgidum							-6368	-6.36	1.01E-04	-30.07	24.45
AGRI_C_0670	Zug-Riedmatt	844.A	Late Neolithic	Horgen	U6	cereal (chaff sf)	Triticum aestivum/durum/turgidum							-6368	-6.36	1.01E-04	-31.6	26.07
AGRI_C_0672	Zug-Riedmatt	844.A	Late Neolithic	Horgen	U6	cereal (chaff sf)	Triticum aestivum/durum/turgidum							-6368	-6.36	1.01E-04	-29.65	24.01
AGRI_C_0673	Zug-Riedmatt	844.A	Late Neolithic	Horgen	U6	cereal (chaff sf)	Triticum aestivum/durum/turgidum							-6368	-6.36	1.01E-04	-31.4	25.86
AGRI_C_0674	Zug-Riedmatt	844.A	Late Neolithic	Horgen	U6	cereal (chaff sf)	Triticum aestivum/durum/turgidum							-6368	-6.36	1.01E-04	-30.53	23.46
AGRI_C_0637	Zug-Riedmatt	735.A	Late Neolithic	Horgen	U8	cereal (chaff sf)	Triticum dicoccum							-6344	-6.36	7.80E-05	-29.88	24.25
AGRI_C_0638	Zug-Riedmatt	735.A	Late Neolithic	Horgen	U8	cereal (chaff sf)	Triticum dicoccum							-6344	-6.36	7.80E-05	-29.61	23.96
AGRI_C_0639	Zug-Riedmatt	735.A	Late Neolithic	Horgen	U8	cereal (chaff sf)	Triticum dicoccum							-6344	-6.36	7.80E-05	-30.32	24.71
AGRI_C_0640	Zug-Riedmatt	735.A	Late Neolithic	Horgen	U8	cereal (chaff sf)	Triticum dicoccum							-6344	-6.36	7.80E-05	-30.44	24.84
AGRI_C_0641	Zug-Riedmatt	735.A	Late Neolithic	Horgen	U8	cereal (chaff sf)	Triticum dicoccum							-6344	-6.36	7.80E-05	-30	24.38
AGRI_C_0642	Zug-Riedmatt	735.A	Late Neolithic	Horgen	U8	cereal (chaff sf)	Triticum dicoccum							-6344	-6.36	7.80E-05	-30.46	24.86
AGRI_C_0643	Zug-Riedmatt	735.A	Late Neolithic	Horgen	U8	cereal (chaff sf)	Triticum dicoccum							-6344	-6.36	7.80E-05	-30.74	25.16
AGRI_C_0644	Zug-Riedmatt	735.A	Late Neolithic	Horgen	U8	cereal (chaff sf)	Triticum dicoccum							-6344	-6.36	7.80E-05	-30.24	24.63
AGRI_C_0645	Zug-Riedmatt	735.A	Late Neolithic	Horgen	U8	cereal (chaff sf)	Triticum dicoccum							-6344	-6.36	7.80E-05	-30.5	24.91
AGRI_C_0646	Zug-Riedmatt	735.A	Late Neolithic	Horgen	U8	cereal (chaff sf)	Triticum dicoccum							-6344	-6.36	7.80E-05	-29.26	23.6
AGRI_C_0647	Zug-Riedmatt	735.A	Late Neolithic	Horgen	U8	cereal (chaff sf)	Triticum aestivum/durum/turgidum							-6344	-6.36	7.80E-05	-30.35	24.74
AGRI_C_0648	Zug-Riedmatt	735.A	Late Neolithic	Horgen	U8	cereal (chaff sf)	Triticum aestivum/durum/turgidum							-6344	-6.36	7.80E-05	-30.25	24.64
AGRI_C_0649	Zug-Riedmatt	735.A	Late Neolithic	Horgen	U8	cereal (chaff sf)	Triticum aestivum/durum/turgidum							-6344	-6.36	7.80E-05	-31.88	26.36
AGRI_C_0650	Zug-Riedmatt	735.A	Late Neolithic	Horgen	U8	cereal (chaff sf)	Triticum aestivum/durum/turgidum							-6344	-6.36	7.80E-05	-30.97	25.4
AGRI_C_0651	Zug-Riedmatt	735.A	Late Neolithic	Horgen	U8	cereal (chaff sf)	Triticum aestivum/durum/turgidum							-6344	-6.36	7.80E-05	-30.58	24.99
AGRI_C_0652	Zug-Riedmatt	735.A	Late Neolithic	Horgen	U8	cereal (chaff sf)	Triticum aestivum/durum/turgidum							-6344	-6.36	7.80E-05	-31.29	25.74
AGRI_C_0653	Zug-Riedmatt	735.A	Late Neolithic	Horgen	U8	cereal (chaff sf)	Triticum aestivum/durum/turgidum							-6344	-6.36	7.80E-05	-30.43	24.83
AGRI_C_0654	Zug-Riedmatt	735.A	Late Neolithic	Horgen	U8	cereal (chaff sf)	Triticum aestivum/durum/turgidum							-6344	-6.36	7.80E-05	-30.05	24.42
AGRI_C_0655	Zug-Riedmatt	735.A	Late Neolithic	Horgen	U8	cereal (chaff sf)	Triticum aestivum/durum/turgidum							-6344	-6.36	7.80E-05	-31.17	24.07
AGRI_C_0656	Zug-Riedmatt	735.A	Late Neolithic	Horgen	U8	cereal (chaff sf)	Triticum aestivum/durum/turgidum							-6344	-6.36	7.80E-05	-30.82	23.74
* measured by AMS
S3.2. Significant test results for the Delta13C values between species
U3
	Shapiro-Wilk normality test
	W	p-value
Emmer	0.88786	0.2235
Naked wheat	0.79575	0.03717
	Unpaired two-sample Wilcoxon test
	W	p-value
D13C~SPECIE	27	0.9551
U5
	Shapiro-Wilk normality test
	W	p-value
Emmer	0.93806	0.5617
Naked wheat	0.8356	0.1198
	F-test to compare two variances
	F	num df	denom df	p-value
D13C~SPECIE	1.0121	8	5	0.961
	alternative hypothesis: true ratio of variances is not equal to 1
	95 percent confidence interval:
	0.1497813 4.8755541
	sample estimates:
	ratio of variances
	1.012098
	Unpaired two-sample t-test
	t	df	p-value
D13C~SPECIE	-0.93291	10.917	0.371
	alternative hypothesis: true difference in means is not equal to 0
	95 percent confidence interval:
	-1.0634771 0.430730
	sample estimates:
	mean in group Emmer mean in group Naked wheat
	25.05216 25.36854
U6
	Shapiro-Wilk normality test
	W	p-value
Emmer	0.94823	0.6476
Naked wheat	0.97753	0.9504
	F-test to compare two variances
	F	num df	denom df	p-value
D13C~SPECIE	0.87566	9	8	0.8403
	alternative hypothesis: true ratio of variances is not equal to 1
	95 percent confidence interval:
	0.2009663 3.5919057
	sample estimates:
	ratio of variances
	0.8756569
	Unpaired two-sample t-test
	t	df	p-value
D13C~SPECIE	-0.033013	16.48	0.9741
	alternative hypothesis: true difference in means is not equal to 0
	95 percent confidence interval:
	-0.6236568 0.6044859
	sample estimates:
	mean in group Emmer mean in group Naked wheat
	25.07315 25.08274
U8
	Shapiro-Wilk normality test
	W	p-value
Emmer	0.94146	0.5693
Naked wheat	0.9098	0.9702
	F-test to compare two variances
	F	num df	denom df	p-value
D13C~SPECIE	0.20121	9	9	0.02558
	alternative hypothesis: true ratio of variances is not equal to 1
	95 percent confidence interval:
	0.09421528 1.52710046
	sample estimates:
	ratio of variances
	0.3793102
	Welch's t-test
	t	df	p-value
D13C~SPECIE	-0.20657	12.481	0.8397
	alternative hypothesis: true difference in means is not equal to 0
	95 percent confidence interval:
	-0.882874 0.729367
	sample estimates:
	mean in group Emmer mean in group Naked wheat
	24.52846 24.60521
S3.3. Significant test results for the _13C values between units
U3 - U5
	Shapiro-Wilk normality test
	W	p-value
U3	0.82931	0.008967
U5	0.92309	0.2146
	Unpaired two-sample Wilcoxon test
	W	p-value
D13C~SPECIE	109	0.9025
U3 - U6
	Shapiro-Wilk normality test
	W	p-value
U3	0.82931	0.008967
U6	0.97507	0.8713
	Unpaired two-sample Wilcoxon test
	W	p-value
D13C~SPECIE	143	1
U3 - U8
	Shapiro-Wilk normality test
	W	p-value
U3	0.82931	0.008967
U8	0.98448	0.9782
	Unpaired two-sample Wilcoxon test
	W	p-value
C~SPECIE	203	0.08003
U5 - U6
	Shapiro-Wilk normality test
	W	p-value
U5	0.92309	0.2146
U6	0.97507	0.8713
	F-test to compare two variances
	F	num df	denom df	p-value
D13C~SPECIE	1.0981	14	18	0.8381
	alternative hypothesis: true ratio of variances is not equal to 1
	95 percent confidence interval:
	0.4072408 3.1619513
	sample estimates:
	ratio of variances
	1.098097
	Unpaired two-sample t-test
	t	df	p-value
D13C~SPECIE	0.16057	29.505	0.8735
	alternative hypothesis: true difference in means is not equal to 0
	95 percent confidence interval:
	-0.4087528 0.4784570
	sample estimates:
	mean in group Emmer mean in group Naked wheat
	25.11255 25.07769
U5 - U8
	Shapiro-Wilk normality test
	W	p-value
U5	0.92309	0.2146
U8	0.98448	0.9782
	F-test to compare two variances
	F	num df	denom df	p-value
D13C~SPECIE	0.62719	14	19	0.3775
	alternative hypothesis: true ratio of variances is not equal to 1
	95 percent confidence interval:
	0.2369507 1.7942201
	sample estimates:
	ratio of variances
	0.6271915
	Unpaired two-sample t-test
	t	df	p-value
D13C~SPECIE	2.2244	32.869	0.0331
	alternative hypothesis: true difference in means is not equal to 0
	95 percent confidence interval:
	-0.04150946 0.86254453
	sample estimates:
	mean in group Emmer mean in group Naked wheat
	25.17871 24.76820
U6 - U8
	Shapiro-Wilk normality test
	W	p-value
U6	0.97507	0.8713
U8	0.98448	0.9782
	F-test to compare two variances
	F	num df	denom df	p-value
D13C~SPECIE	0.57116	18	19	0.2407
	alternative hypothesis: true ratio of variances is not equal to 1
	95 percent confidence interval:
	0.2243629 1.4715568
	sample estimates:
	ratio of variances
	0.5711623
	Unpaired two-sample t-test
	t	df	p-value
D13C~SPECIE	2.23	35.261	0.03221
	alternative hypothesis: true difference in means is not equal to 0
	95 percent confidence interval:
	0.04590918 0.97581027
	sample estimates:
	mean in group Emmer mean in group Naked wheat
	25.07769 24.56683
ALL UNITS
	Shapiro-Wilk normality test
	W	p-value
U3	0.82931	0.008967
U5	0.92309	0.2146
U6	0.97507	0.8713
U8	0.98448	0.9782
	Bartlett test of homogeneity of variances
	K-squared	df	p-value
D13Cwheats~UNITS	1.8853	3	0.5965
	One-way ANOVA
	Df	Sum Sq	Mean Sq	F value	Pr(>F)
UNITS	3	3.61	1.2034	2.343	0.08012
Residuals	65	33.38	0.5135
