# Supplementary material for: Archaeobotanical and isotopic analyses of waterlogged remains from the Neolithic pile-dwelling site of Zug-Riedmatt (Switzerland): Resilience strategies of a plant economy in a changing local environment
Source: PLoS One. 2022 Sep 28;17(9):e0274361. doi: 10.1371/journal.pone.0274361 (PMC9518907; doi:10.1371/journal.pone.0274361)
Supplement: S4 Table — (CSV) [file pone.0274361.s004.csv]

	ZUG-RIEDMATT	sample nr.		46_6	46_7-8	46_9	46_10	68_5	68_6	74_5	74_6	74_7_1	88_4	96_5	96_6	96_7	98_4	98_5	73_1	74_8	74_9_1	74_9_2	88_6	88_7	88_8	96_9	96_10	98_7	98_8	98_9	98_10	98_11	98_12	98_13	46_13	46_14	46_15	46_16	46_17	46_18	46_19	46_20	68_8_1	68_8_2	68_9	68_10	68_11	68_12	68_13
		unit		U3	U3	U3	U3	U3	U3	U3	U3	U3	U3	U3	U3	U3	U3	U3	U5	U5	U5	U5	U5	U5	U5	U5	U5	U5	U5	U5	U5	U5	U5	U5	U6	U6	U6	U6	U6	U6	U6	U6	U6	U6	U6	U6	U6	U6	U6
		volume (l)		0.5	0.45	0.08	0.2	0.3	0.45	0.3	0.15	0.16	0.5	0.2	1	0.6	0.6	0.15	0.5	0.15	0.6	0.3	0.4	1	0.8	0.4	0.23	0.4	0.75	1	0.7	0.55	0.4	0.5	0.18	0.45	0.2	0.2	0.25	0.25	0.1	0.15	0.3	0.1	0.4	0.3	0.2	0.2	0.05
code for CA		type	preservation	density (remains/l)
	aquatic plants oligotrophic
	Chara spec.	oospore	uncharred	0	0	12.5	5	100	2.2222	6.6667	6.6667	12.5	130	10	180	1.6667	100	20	14	6.6667	6.6667	10	0	0	2.5	0	0	2.5	0	0	1.4286	0	0	2	22.2222	0	0	0	0	0	0	0	3.3333	0	0	0	5	0	0
	Chara spec.	oospore (calcified)	uncharred	0	0	0	0	0	0	13.3333	6.6667	6.25	6	0	0	0	75	0	0	0	0	0	0	0	0	2.5	0	0	0	0	0	0	2.5	0	0	0	0	0	0	0	0	0	0	10	2.5	0	0	0	0
	Nitella spec.	oospore	uncharred	0	0	25	0	3.3333	0	0	0	0	0	0	3	0	0	0	50	0	66.6667	43.3333	0	1	100	0	0	0	0	0	0	0	7.5	2	5.5556	0	0	0	0	0	20	0	0	0	0	0	10	0	0
	density			0	0	37.5	5	103.3333	2.2222	20	13.3334	18.75	136	10	183	1.6667	175	20	64	6.6667	73.3334	53.3333	0	1	102.5	2.5	0	2.5	0	0	1.4286	0	10	4	27.7778	0	0	0	0	0	20	0	3.3333	10	2.5	0	15	0	0
	aquatic plants meso-/eutrophic
	Myriophyllum cf. spicatum	seed/fruit	uncharred	0	0	0	0	0	0	0	0	0	0	0	0	0	0	0	0	0	0	0	0	0	0	0	0	0	0	0	0	0	0	0	0	0	0	0	0	0	0	0	0	10	0	0	0	0	0
	Najas flexilis	seed/fruit	uncharred	0	0	0	0	0	0	0	0	0	2	0	1	0	3.3333	0	6	0	1.6667	0	0	0	1.25	7.5	69.5652	2.5	0	3	0	0	105	0	16.6667	4.4444	0	0	0	0	0	0	3.3333	0	0	0	0	0	0
	Najas minor	seed/fruit	uncharred	0	0	0	15	0	2.2222	0	0	0	0	0	0	0	0	0	12	0	1.6667	6.6667	0	0	2.5	185	226.087	0	0	0	0	0	10	0	133.3333	0	10	0	4	4	160	26.6667	0	0	0	0	10	5	180
	Najas marina (ssp. intermedia/marina)	seed/fruit	uncharred	2	6.6667	87.5	40	6.6667	17.7778	3.3333	6.6667	0	2	10	1	15	1.6667	13.3333	0	0	0	0	0	0	2.5	27.5	30.4348	0	0	6	0	0	15	0	22.2222	2.2222	0	0	0	16	20	26.6667	13.3333	0	2.5	0	0	0	20
	Najas marina (ssp. intermedia/marina)	fruit	uncharred	2	0	87.5	20	0	17.7778	0	0	0	0	0	0	0	0	0	0	0	1.6667	0	0	0	1.25	0	0	0	0	0	0	0	5	0	0	2.2222	0	0	0	12	20	6.6667	3.3333	0	0	0	0	0	60
	Najas spec.	seed/fruit	uncharred	0	6.6667	0	0	0	0	0	0	0	0	0	0	0	0	0	0	0	0	0	0	0	0	0	0	0	0	0	0	256.3636	0	100	5.5556	0	0	0	0	0	10	0	0	0	0	0	0	0	0
	Najas spec.	leaf	uncharred	0	0	0	0	0	0	0	0	0	0	15	1	0	0	0	0	0	0	0	0	2	0	0	0	0	0	0	0	0	0	0	0	0	0	0	0	12	0	0	3.3333	0	0	0	0	0	0
	Nuphar lutea	seed/fruit	uncharred	0	0	12.5	0	0	0	0	0	0	0	0	0	0	0	0	0	0	0	0	0	0	0	2.5	0	0	0	0	0	0	0	0	16.6667	4.4444	0	5	0	0	10	0	0	0	2.5	0	0	0	0
	Nuphar spec.	seed/fruit	uncharred	0	0	0	0	0	0	0	0	0	0	0	0	0	0	0	0	0	0	0	0	0	0	0	4.3478	0	0	0	0	0	0	0	0	2.2222	0	0	0	0	0	0	0	0	0	0	0	0	20
	cf. Nuphar spec.	seed/fruit	uncharred	0	0	0	0	0	0	0	0	0	0	0	0	0	0	0	0	0	0	0	0	0	0	0	0	0	0	0	0	0	0	0	0	0	0	0	0	0	0	0	0	0	0	0	0	0	0
	Nymphaea spec.	seed/fruit	uncharred	0	0	0	0	0	0	0	0	0	0	0	0	0	0	0	0	0	0	0	0	0	0	0	0	0	0	0	0	0	0	0	0	0	0	0	0	0	0	0	0	0	0	0	0	0	0
	Nymphaeaceae	seed/fruit	uncharred	0	0	0	0	0	0	0	0	0	0	0	0	0	0	0	0	0	0	0	0	0	0	0	0	0	0	0	0	0	0	0	0	0	0	0	0	0	10	0	0	0	0	0	0	0	0
	Potamogeton crispus	seed/fruit	uncharred	0	0	0	0	0	0	0	0	0	0	0	0	0	0	0	0	0	0	0	0	0	0	0	0	0	0	0	0	0	0	0	0	0	0	0	0	0	0	0	0	0	0	0	0	0	0
	Potamogeton cf. crispus	seed/fruit	uncharred	0	0	0	0	0	0	0	0	0	0	0	0	0	0	0	0	0	0	0	0	0	0	0	0	0	0	0	0	0	0	0	0	0	0	0	0	0	0	0	0	0	0	0	0	0	0
	Potamogeton natans	seed/fruit	uncharred	0	0	0	0	0	0	0	0	0	0	0	0	0	0	0	0	0	0	0	0	0	0	0	0	0	0	0	0	0	0	0	0	0	0	0	0	0	0	0	0	0	0	0	0	0	0
	Potamogeton cf. obtusifolius	seed/fruit	uncharred	0	0	0	0	0	0	0	0	0	0	0	0	0	0	0	0	0	0	0	0	0	0	0	0	0	0	0	0	0	0	0	0	0	0	0	0	0	0	0	0	0	0	0	0	0	0
	Potamogeton spec.	seed/fruit	uncharred	0	0	0	0	0	0	0	0	0	0	0	0	0	0	0	0	0	0	0	0	0	0	0	0	0	0	0	0	0	0	0	5.5556	0	0	0	0	0	0	6.6667	0	0	0	0	0	0	0
	Trapa natans	seed/fruit	uncharred	0	0	0	0	0	0	0	0	0	0	0	0	0	0	0	0	0	0	0	0	0	0	0	0	0	0	0	0	0	0	0	0	0	0	0	0	0	0	0	0	0	0	0	0	0	0
	density			4	13.3334	187.5	75	6.6667	37.7778	3.3333	6.6667	0	4	25	3	15	5	13.3333	18	0	5.0001	6.6667	0	2	7.5	222.5	330.4348	2.5	0	9	0	256.3636	135	100	200.0001	15.5554	10	5	4	44	230	66.6668	23.3332	10	5	0	10	5	280
	reed bed and sedge swamp plants
	Alisma plantago-aquatica	seed/fruit	uncharred	0	0	0	0	0	0	0	0	0	0	0	0	0	0	0	0	0	0	0	0	0	0	0	0	0	0	0	0	0	0	0	0	0	0	0	0	0	0	0	0	10	0	0	0	0	0
	Alisma spec.	seed/fruit	uncharred	0	0	0	0	0	0	0	0	0	0	0	0	0	0	0	0	0	0	0	0	0	0	0	0	0	0	0	0	0	0	0	0	0	0	0	0	0	0	0	3.3333	0	0	0	0	0	0
	Cicuta virosa	seed/fruit	uncharred	0	0	0	0	0	0	0	0	0	0	0	0	0	0	0	0	0	0	0	0	0	0	0	0	0	0	0	0	0	0	0	0	0	0	0	0	0	0	0	0	0	0	0	0	0	0
	Cladium mariscus	seed/fruit	uncharred	0	0	0	0	0	0	0	0	0	0	0	0	0	0	0	0	0	0	0	0	0	0	0	0	0	0	1	0	0	0	0	0	0	0	0	0	0	0	0	0	0	0	0	0	0	0
	Eleocharis palustris agg.	seed/fruit	uncharred	0	0	0	0	0	0	0	0	6.25	0	0	0	0	0	0	0	0	0	0	0	0	0	0	0	0	0	0	0	0	0	0	0	0	0	0	0	0	0	0	0	0	0	0	0	0	0
	Eleocharis spec.	seed/fruit	uncharred	0	0	0	0	0	0	0	0	0	0	0	0	0	0	0	0	0	0	0	0	1	0	0	0	0	0	0	0	0	0	0	0	0	0	0	0	0	0	0	186.6667	40	5	0	0	0	0
	cf. Glyceria spec.	seed/fruit	uncharred	0	0	0	0	0	0	0	0	0	0	0	0	0	0	0	0	0	0	0	0	0	1.25	0	0	0	0	0	0	0	0	0	0	0	0	0	0	0	0	0	0	0	0	0	0	0	0
	Lycopus europaeus	seed/fruit	uncharred	8	0	0	0	10	2.2222	3.3333	26.6667	62.5	0	0	0	1.6667	0	6.6667	4	0	1.6667	0	0	50	1.25	0	0	5	0	0	0	5.4545	5	4	0	4.4444	5	0	0	4	10	0	10	10	2.5	0	0	0	20
	Mentha aquatica	seed/fruit	uncharred	0	0	0	0	0	0	0	0	0	0	0	0	0	0	6.6667	0	0	0	0	0	0	0	0	0	0	0	0	0	0	0	0	0	0	0	0	0	0	0	0	3.3333	0	0	0	0	0	0
	Phragmites australis	seed/fruit	uncharred	0	0	0	0	0	0	0	0	0	2	0	1	0	0	0	0	0	0	0	0	0	2.5	0	8.6957	0	0	0	0	1.8182	0	2	5.5556	2.2222	5	100	0	0	10	13.3333	0	0	0	0	0	0	0
	cf. Phragmites australis	seed/fruit	uncharred	0	0	0	0	0	0	0	0	0	0	0	0	0	0	0	0	0	0	0	0	0	0	0	0	0	0	0	0	0	0	0	0	0	0	0	0	0	0	0	0	0	0	0	0	0	0
	Poa palustris	seed/fruit	uncharred	0	0	0	0	0	0	0	0	0	0	0	0	0	0	0	0	0	0	0	0	0	0	0	0	0	0	0	0	0	0	0	0	0	0	0	4	0	0	0	0	0	0	0	0	0	0
	Schoenoplectus lacustris	seed/fruit	uncharred	2	0	0	10	3.3333	2.2222	0	53.3333	25	0	0	0	0	0	0	0	0	0	0	0	0	1.25	0	0	0	0	1	0	1.8182	0	72	0	2.2222	0	0	0	0	0	6.6667	0	0	0	0	0	0	0
	Schoenoplectus cf. lacustris	seed/fruit	uncharred	0	0	0	0	0	0	0	0	0	0	0	0	0	0	0	0	0	0	0	0	0	0	0	0	0	0	0	0	0	0	0	0	0	0	0	0	0	0	0	0	0	0	0	0	0	0
	Schoenoplectus spec.	seed/fruit	uncharred	0	0	0	0	0	0	0	0	0	0	0	1	0	0	0	0	0	0	0	0	0	0	0	0	0	0	0	0	0	5	0	0	0	0	0	0	0	0	0	0	0	0	0	0	0	0
	Typha spec.	seed/fruit	uncharred	0	0	12.5	0	0	0	3.3333	0	6.25	2	0	2	0	1.6667	0	0	0	0	0	0	0	2.5	0	0	0	0	0	0	0	0	4	0	2.2222	0	0	0	0	40	80	0	0	2.5	0	0	0	0
	density			10	0	12.5	10	13.3333	4.4444	6.6666	80	100	4	0	4	1.6667	1.6667	13.3334	4	0	1.6667	0	0	51	8.75	0	8.6957	5	0	2	0	9.0909	10	82	5.5556	11.111	10	100	4	4	60	100	203.3333	60	10	0	0	0	20
	wet grassland plants
	cf. Deschampsia cespitosa	seed/fruit	uncharred	0	0	0	0	0	0	0	0	0	0	0	0	0	0	0	0	0	0	0	0	0	0	0	0	0	0	0	0	0	0	0	0	0	0	0	0	0	0	0	0	0	0	0	0	0	0
	Filipendula ulmaria	seed/fruit	uncharred	0	2.2222	25	0	0	2.2222	0	6.6667	0	0	0	1	1.6667	0	0	0	0	0	0	0	0	2.5	0	0	0	0	0	0	0	0	0	0	2.2222	0	0	0	0	10	0	0	10	2.5	6.6667	0	0	0
	Hypericum tetrapterum	seed/fruit	uncharred	0	0	0	0	0	0	0	0	0	0	0	0	0	0	0	2	0	0	0	0	0	0	0	0	0	0	0	0	0	0	0	0	0	0	0	0	0	0	0	0	30	0	0	0	0	0
	Linum catharticum	seed/fruit	uncharred	0	0	0	0	0	0	0	0	0	0	0	0	0	0	0	0	0	0	0	0	0	0	0	0	0	0	0	0	1.8182	0	0	0	0	0	0	0	0	0	0	0	0	0	0	0	0	0
	Lythrum salicaria	seed/fruit	charred	0	0	0	0	0	0	0	0	0	0	0	0	0	0	0	2	0	0	0	0	0	0	0	0	0	0	0	0	0	0	0	0	0	0	0	0	0	0	0	0	0	0	0	0	0	0
	Lythrum salicaria	seed/fruit	uncharred	0	0	0	0	0	0	0	26.6667	0	0	0	0	0	0	0	2	0	0	0	0	1	0	0	0	0	0	0	0	3.6364	2.5	0	0	0	0	0	0	4	0	0	6.6667	0	0	0	0	0	0
	Mentha arvensis	seed/fruit	uncharred	0	0	0	0	6.6667	0	0	0	0	0	0	0	0	0	0	8	0	0	0	2.5	69	0	0	0	0	0	0	0	1.8182	0	84	0	0	0	0	0	0	0	0	0	0	0	0	0	0	0
	Molinia caerulea	seed/fruit	uncharred	0	0	0	0	0	0	0	0	0	0	0	0	0	0	0	0	0	0	0	0	0	0	0	0	0	0	0	0	0	0	0	0	0	0	0	0	0	0	0	0	0	0	0	0	0	0
	Molinia arundinacea	seed/fruit	uncharred	0	0	0	0	0	0	0	0	0	0	0	0	0	0	0	0	0	0	0	0	0	0	0	0	0	0	0	0	0	0	0	0	0	0	0	0	0	0	0	0	0	0	0	0	0	0
	cf. Molinia arundinacea	seed/fruit	uncharred	0	0	0	0	0	0	0	0	0	0	0	0	0	0	0	0	0	0	0	0	0	0	0	0	0	0	0	0	0	0	0	0	0	0	0	0	0	0	0	0	0	0	0	0	0	0
	Plantago major s.l.	seed/fruit	uncharred	2	2.2222	0	0	0	0	0	53.3333	75	0	0	0	0	1.6667	0	4	6.6667	1.6667	0	0	0	1.25	0	0	0	0	0	1.4286	3.6364	5	4	0	2.2222	10	0	12	8	120	106.6667	220	600	1082.5	700	260	5	80
	Potentilla reptans	seed/fruit	uncharred	0	0	0	0	0	0	0	0	0	0	0	0	0	0	0	0	0	0	0	0	0	0	0	0	0	0	0	0	0	0	0	0	0	0	0	0	0	0	0	0	0	0	0	0	0	0
	Ranunculus cf. repens	seed/fruit	uncharred	0	4.4444	12.5	5	3.3333	8.8889	0	6.6667	62.5	0	10	0	0	0	0	2	6.6667	0	0	2.5	1	5	2.5	0	0	0	0	1.4286	3.6364	2.5	2	11.1111	2.2222	5	10	0	192	20	153.3333	10	220	222.5	6.6667	5	10	40
	Scirpus sylvaticus	seed/fruit	uncharred	0	0	0	0	0	0	0	20	25	0	0	0	0	0	0	2	0	0	0	0	0	0	0	0	0	0	0	0	0	0	0	0	0	0	0	0	0	20	0	10	0	2.5	0	0	0	0
	Valeriana dioica	seed/fruit	uncharred	0	0	0	0	0	0	0	0	0	0	0	0	0	0	0	0	0	0	0	0	0	0	0	0	0	0	0	0	0	0	0	0	0	0	0	0	0	0	0	0	0	0	0	0	0	0
	Veronica spec.	seed/fruit	uncharred	0	0	0	0	0	0	0	0	0	0	0	0	0	0	0	0	0	0	0	0	0	0	0	0	0	0	0	0	0	0	0	0	0	0	5	0	12	0	26.6667	0	90	10	3.3333	0	0	20
	density			2	8.8888	37.5	5	10	11.1111	0	113.3334	162.5	0	10	1	1.6667	1.6667	0	22	13.3334	1.6667	0	5	71	8.75	2.5	0	0	0	0	2.8572	14.5456	10	90	11.1111	6.6666	15	15	12	216	170	286.6667	246.6667	950	1320	716.6667	265	15	140
	shoreline pioneers incl. shore weeds
	Bidens cernua	seed/fruit	uncharred	0	0	0	0	0	0	0	0	0	0	0	0	0	0	0	0	0	0	0	0	0	0	0	0	0	0	0	0	0	0	0	0	0	0	0	0	0	0	0	0	0	0	0	0	0	0
	Bidens cf. tripartita	seed/fruit	uncharred	0	0	0	0	0	0	0	0	0	0	0	0	0	0	0	0	0	0	0	0	0	0	0	0	0	0	1	0	0	0	0	0	0	0	0	0	0	0	0	0	0	0	0	0	0	0
	Bidens spec.	seed/fruit	uncharred	0	0	0	0	0	0	0	0	0	0	0	0	0	0	0	0	0	0	0	0	0	0	0	0	0	0	0	0	0	0	0	0	0	0	0	0	0	0	0	0	0	0	0	0	0	0
	Cyperus fuscus	seed/fruit	uncharred	0	0	0	0	0	0	0	13.3333	87.5	0	0	0	0	0	0	0	0	0	0	0	0	0	0	0	0	0	0	1.4286	0	0	0	0	0	0	0	0	0	0	0	6.6667	0	2.5	0	0	0	20
	Cyperus/Scirpus	seed/fruit	uncharred	0	0	0	0	0	0	0	0	0	0	0	0	0	0	0	0	0	0	0	0	0	0	0	0	0	0	0	0	0	0	0	0	0	0	0	0	0	0	0	0	0	0	0	0	0	0
	Hypericum cf. humifusum	seed/fruit	uncharred	0	0	0	0	0	0	0	0	0	0	0	0	0	0	0	0	0	0	0	0	0	0	0	0	0	0	0	0	0	0	0	0	0	0	0	0	0	0	0	0	0	0	0	0	0	0
	Myosoton aquaticum/Stellaria nemorum	seed/fruit	uncharred	2	0	12.5	0	0	4.4444	0	160	112.5	0	0	1	0	0	6.6667	0	0	0	0	0	0	1.25	0	0	0	0	0	0	0	0	0	0	2.2222	0	0	0	0	0	13.3333	120	0	20	0	10	0	40
	Polygonum hydropiper	seed/fruit	uncharred	0	0	0	0	0	4.4444	3.3333	0	6.25	0	0	1	0	0	0	0	0	0	0	0	1	0	0	0	2.5	0	0	0	0	5	0	5.5556	0	5	5	0	0	10	6.6667	0	0	122.5	0	5	5	0
	Polygonum lapathifolium s.l.	seed/fruit	uncharred	0	0	0	0	0	0	0	13.3333	0	0	0	0	0	0	0	0	0	0	0	0	0	0	0	0	0	0	0	0	0	0	0	0	0	0	0	0	0	0	0	0	0	0	0	0	0	0
	Polygonum cf. lapathifolium s.l.	seed/fruit	uncharred	2	0	0	0	0	0	0	0	0	0	0	0	0	0	0	0	0	0	0	0	0	0	0	0	0	0	0	0	0	0	0	0	0	0	0	0	0	0	0	0	0	0	0	0	0	0
	Polygonum minus	seed/fruit	uncharred	0	0	0	0	0	4.4444	0	20	12.5	0	0	0	0	0	0	0	0	0	0	0	0	0	0	0	0	0	0	0	0	2.5	0	0	0	0	0	0	0	0	0	100	240	10	0	0	0	0
	Polygonum cf. minus	seed/fruit	uncharred	0	0	0	0	0	0	0	0	0	0	0	0	0	0	0	0	0	0	0	0	0	0	0	0	0	0	0	0	0	0	0	0	0	0	0	0	0	0	0	0	0	0	0	0	0	0
	Polygonum mite	seed/fruit	uncharred	0	0	0	0	0	0	0	6.6667	0	0	0	0	0	0	0	0	0	0	0	0	0	0	0	0	0	0	0	0	0	0	0	0	0	0	0	0	0	0	0	0	0	2.5	0	0	0	0
	Polygonum mite/minus	seed/fruit	uncharred	0	0	0	0	0	0	0	0	0	0	0	0	0	0	0	0	0	0	0	0	0	2.5	0	0	0	0	0	0	0	0	0	0	0	0	0	0	0	0	0	0	0	0	0	0	0	0
	Ranunculus sceleratus	seed/fruit	uncharred	0	0	0	0	0	0	0	0	0	0	0	0	0	0	0	0	0	0	0	0	0	0	0	0	0	0	0	0	0	0	0	0	0	0	0	0	0	0	0	0	0	0	0	0	0	0
	Torilis japonica	seed/fruit	uncharred	0	0	0	0	0	0	0	0	0	0	0	0	0	0	0	0	0	0	0	0	0	0	0	0	0	0	0	0	0	0	0	0	0	5	0	0	0	0	0	0	0	0	0	0	0	0
	Torilis cf. japonica	seed/fruit	uncharred	0	0	0	0	0	0	0	0	0	0	0	0	0	0	0	0	0	0	0	0	0	0	0	0	0	0	0	0	0	0	0	0	0	0	0	0	0	0	0	0	0	0	0	0	0	0
	Urtica dioica	seed/fruit	uncharred	6	2.2222	12.5	10	10	8.8889	0	120	225	0	0	2	0	1.6667	0	0	13.3333	0	3.3333	0	2	0	0	0	0	0	0	0	1.8182	0	0	5.5556	2.2222	0	0	0	0	0	0	0	200	0	3.3333	5	0	0
	density			10	2.2222	25	10	10	22.2221	3.3333	333.3333	443.75	0	0	4	0	1.6667	6.6667	0	13.3333	0	3.3333	0	3	3.75	0	0	2.5	0	1	1.4286	1.8182	7.5	0	11.1112	4.4444	10	5	0	0	10	20	226.6667	440	157.5	3.3333	20	5	60
	wetland plants unassigned
	Cardamine cf. flexuosa	seed/fruit	uncharred	0	0	0	0	0	0	0	0	0	0	0	0	0	0	0	0	0	0	0	0	0	0	0	0	0	0	0	0	0	0	0	0	0	0	0	0	0	0	0	0	0	0	0	0	0	0
	Chrysosplenium alternifolium	seed/fruit	uncharred	0	0	0	0	3.3333	2.2222	0	13.3333	12.5	0	0	0	0	0	0	0	0	0	0	0	0	0	0	0	0	0	0	0	1.8182	2.5	2	0	0	0	0	0	0	0	0	0	0	0	0	0	5	0
	Eupatorium cannabinum	seed/fruit	uncharred	0	2.2222	0	0	0	2.2222	3.3333	0	12.5	2	0	1	0	3.3333	6.6667	0	0	0	0	0	0	3.75	0	0	0	0	0	0	1.8182	0	0	0	0	0	0	0	0	0	0	0	0	2.5	0	0	0	0
	Geum rivale/urbanum	seed/fruit	uncharred	0	0	0	0	0	0	0	0	0	0	0	0	0	0	0	0	0	0	0	0	0	0	0	0	0	0	0	0	0	0	0	0	0	0	0	0	0	0	0	0	0	0	0	0	0	0
	Mentha aquatica/arvensis	seed/fruit	uncharred	0	0	0	0	0	0	0	0	0	0	0	0	0	0	0	0	0	0	0	0	0	1.25	0	0	0	0	0	0	0	0	0	5.5556	0	0	0	0	0	10	6.6667	0	0	0	3.3333	0	0	20
	Poa nemoralis/palustris	seed/fruit	uncharred	0	2.2222	0	0	0	0	0	0	0	0	0	0	0	0	0	0	0	0	3.3333	0	1	0	0	0	0	0	0	2.8571	0	0	0	0	0	0	10	8	0	0	0	3.3333	30	0	0	0	0	0
	Poa cf. nemoralis/palustris	seed/fruit	uncharred	0	0	0	0	0	0	0	0	0	0	0	0	0	0	0	0	0	0	0	0	0	0	0	0	0	0	0	0	0	0	0	0	0	0	0	0	0	0	0	0	0	0	0	0	0	0
	cf. Poa nemoralis/palustris	seed/fruit	uncharred	0	0	0	0	0	0	0	0	0	0	0	0	0	0	0	0	0	0	0	0	0	0	0	0	0	0	0	0	0	0	0	0	0	0	0	0	0	0	0	0	0	0	0	0	0	0
	Stellaria cf. alsine	seed/fruit	uncharred	0	0	0	0	0	0	0	0	0	0	0	0	0	0	0	0	0	0	0	0	0	0	0	0	0	0	0	0	0	0	0	0	0	0	0	0	0	0	0	0	0	0	0	0	0	0
	density			0	4.4444	0	0	3.3333	4.4444	3.3333	13.3333	25	2	0	1	0	3.3333	6.6667	0	0	0	3.3333	0	1	5	0	0	0	0	0	2.8571	3.6364	2.5	2	5.5556	0	0	10	8	0	10	6.6667	3.3333	30	2.5	3.3333	0	5	20
	riparian woodland and carr plants
	Alnus cf. glutinosa	seed/fruit	uncharred	4	4.4444	12.5	25	0	2.2222	0	20	6.25	2	0	2	0	0	6.6667	4	0	0	6.6667	0	1	0	0	0	0	0	1	0	1.8182	0	0	211.1111	0	5	0	4	16	0	26.6667	0	20	7.5	0	5	0	40
	Alnus spec.	seed/fruit	uncharred	0	0	0	0	0	0	0	0	0	0	0	0	0	0	0	0	0	0	0	0	0	0	0	0	0	0	0	0	0	0	0	0	0	0	0	4	0	10	0	0	0	0	0	0	0	0
	Alnus spec.	cone-like fruit	uncharred	0	0	0	0	0	0	0	0	0	0	5	0	0	0	0	0	0	0	0	0	0	0	0	0	0	0	0	0	1.8182	0	0	5.5556	0	0	0	0	0	0	0	0	0	0	0	5	0	0
	Alnus spec.	cone-like fruit	semi-charred	0	0	0	0	0	0	0	0	0	0	0	0	0	0	0	0	0	0	0	0	0	0	0	0	0	0	0	0	0	0	0	0	0	0	0	0	0	0	0	0	0	0	0	0	0	0
	cf. Alnus spec.	seed/fruit	uncharred	0	0	0	0	0	0	0	0	0	0	0	0	0	0	0	0	0	0	0	0	0	0	0	0	0	0	0	0	0	0	0	0	0	0	0	0	0	0	0	0	0	0	0	0	0	0
	Circaea lutetiana	seed/fruit	uncharred	0	0	0	0	0	0	0	0	0	0	0	0	0	0	0	0	0	0	0	0	0	0	0	0	0	0	0	0	1.8182	0	0	0	0	0	0	0	0	0	0	0	0	0	0	0	0	0
	Circaea spec.	seed/fruit	uncharred	2	0	0	0	0	0	0	0	0	0	0	0	0	0	0	0	0	0	0	0	0	0	0	0	0	1.3333	0	0	0	0	0	0	0	0	0	0	0	0	0	0	0	0	0	0	0	0
	Clematis vitalba	seed/fruit	uncharred	0	0	0	0	0	0	0	0	0	0	0	0	1.6667	0	0	0	0	0	0	0	0	0	0	0	0	0	0	0	0	0	0	0	0	0	0	0	0	0	0	0	0	0	0	0	0	0
	Frangula alnus	seed/fruit	uncharred	0	0	0	0	0	0	0	0	0	0	0	0	0	0	0	0	0	0	0	0	0	0	0	0	0	0	0	0	0	0	0	0	0	0	0	0	0	0	0	0	0	2.5	0	0	0	0
	cf. Frangula alnus	seed/fruit	uncharred	0	0	0	0	0	0	0	0	0	0	0	0	0	0	6.6667	0	0	0	0	0	0	0	0	0	0	0	0	0	0	0	0	0	0	0	0	0	0	0	0	0	0	0	0	0	0	0
	Nasturtium cf. officinale	seed/fruit	uncharred	0	0	0	0	0	0	0	0	0	0	0	0	0	0	0	0	0	0	0	0	0	0	0	0	0	0	0	0	0	0	0	0	0	0	0	0	0	0	0	0	0	0	0	0	0	0
	Prunus padus	seed/fruit	uncharred	0	0	0	0	0	0	0	0	0	0	0	0	1.6667	0	0	0	0	0	0	0	0	0	0	0	0	0	0	0	1.8182	0	2	0	0	0	0	4	12	0	0	0	0	0	0	0	0	0
	Rubus caesius	seed/fruit	uncharred	0	2.2222	0	0	6.6667	0	0	6.6667	0	0	0	1	0	1.6667	0	0	0	1.6667	0	0	1	2.5	2.5	4.3478	0	0	0	2.8571	0	0	0	5.5556	0	0	0	4	0	0	0	0	80	7.5	0	0	0	0
	Rumex sanguineus	fruit in perianth	uncharred	0	0	0	0	0	0	0	0	0	0	0	0	0	0	0	0	0	0	0	0	0	0	0	0	0	0	0	0	0	0	0	0	0	0	0	0	0	0	0	0	0	2.5	0	5	0	0
	Rumex cf. sanguineus	fruit in perianth	uncharred	0	0	0	0	0	0	0	0	0	0	0	0	0	0	0	0	0	0	0	0	0	0	0	0	0	0	0	0	0	0	0	0	0	0	0	0	0	0	0	0	0	0	0	0	0	0
	Salix spec.	capsule	uncharred	0	0	0	0	0	0	0	0	0	0	0	0	0	0	0	0	0	0	0	0	0	0	0	0	0	0	0	0	0	0	0	0	0	0	0	0	0	0	0	0	0	0	0	0	0	0
	Solanum dulcamara	seed/fruit	uncharred	0	0	0	0	0	0	0	0	0	0	0	0	0	0	0	0	0	0	0	0	0	0	0	0	0	0	0	0	0	0	0	0	0	0	0	0	0	0	0	0	0	0	0	0	0	0
	density			6	6.6666	12.5	25	6.6667	2.2222	0	26.6667	6.25	2	5	3	3.3334	1.6667	13.3334	4	0	1.6667	6.6667	0	2	2.5	2.5	4.3478	0	1.3333	1	2.8571	7.2728	0	2	222.2223	0	5	0	16	28	10	26.6667	0	100	20	0	15	0	40
	woodland plants
	Abies alba	seed/fruit	uncharred	0	0	0	0	0	0	0	0	0	0	0	3	0	1.6667	0	0	0	0	0	0	0	1.25	0	0	0	0	0	0	0	0	0	0	0	0	5	0	0	40	0	0	0	0	0	0	0	0
	Abies alba	needle	charred	0	0	0	0	0	0	0	0	0	0	0	0	0	0	0	0	0	0	0	0	0	0	2.5	0	0	0	0	0	0	0	0	0	2.2222	5	5	8	0	0	0	3.3333	0	0	0	0	5	0
	Abies alba	needle	uncharred	1396	933.3333	1525	315	453.3333	695.5556	313.3333	53.3333	37.5	518	165	760	1701.6667	801.6667	1860	8	153.3333	8.3333	266.6667	747.5	337	695	140	626.087	30	9.3333	17	54.2857	25.4545	45	294	411.1111	546.6667	955	795	1048	1564	1000	1113.3333	240	110	350	300	560	415	280
	Abies alba	needle	semi-charred	0	0	0	0	0	0	0	0	0	0	0	0	0	0	0	0	0	0	0	0	0	0	0	0	0	0	0	0	0	0	0	0	0	0	0	0	0	0	0	0	0	0	0	0	0	0
	Acer spec.	seed/fruit	uncharred	0	0	0	0	0	0	0	0	0	2	0	0	0	0	0	0	0	0	0	0	0	0	0	0	0	0	0	0	0	0	0	0	0	0	0	0	0	0	0	0	0	0	0	0	0	0
	cf. Acer spec.	seed/fruit	uncharred	0	0	0	0	0	0	0	0	0	4	0	0	0	0	0	0	0	0	0	0	0	0	0	0	0	0	0	0	0	0	0	0	0	0	0	0	0	0	6.6667	0	0	0	0	0	0	0
	Ajuga reptans	seed/fruit	uncharred	0	0	0	0	0	0	0	0	0	0	0	0	0	0	0	0	0	0	0	0	0	0	0	0	0	0	0	0	3.6364	0	0	0	0	0	0	0	0	0	0	0	20	0	0	0	0	0
	Betula pendula/pubescens	seed/fruit	uncharred	0	0	0	5	0	0	0	6.6667	0	0	5	1	0	0	0	0	0	0	0	2.5	0	0	0	0	0	0	0	0	1.8182	0	0	0	0	0	0	4	4	30	20	3.3333	0	0	3.3333	0	0	20
	Betula pendula/pubescens	fruit	uncharred	0	0	0	0	0	0	3.3333	0	0	0	0	0	0	0	0	0	6.6667	0	0	0	0	0	0	0	0	0	0	0	0	0	0	0	0	0	5	0	0	0	6.6667	3.3333	0	0	0	0	0	0
	Betula pendula/pubescens	bract	uncharred	0	0	0	0	0	0	0	0	0	0	0	0	0	0	0	0	0	0	0	0	0	0	0	0	0	0	0	0	0	0	0	0	0	0	0	0	0	0	0	6.6667	0	0	0	0	0	0
	cf. Betula pendula/pubescens	seed/fruit	uncharred	0	0	0	0	0	0	0	0	0	0	0	0	0	0	0	0	0	0	0	0	0	0	0	0	0	0	0	0	0	2.5	0	0	0	5	0	0	0	0	0	0	0	0	0	0	0	0
	Fagaceae	pericarp	uncharred	0	0	12.5	0	0	0	0	0	0	2	0	0	0	0	0	0	0	0	0	0	0	0	0	0	0	0	0	0	0	0	0	0	0	0	0	0	0	0	6.6667	0	0	0	0	0	0	0
	Ilex aquifolium	seed/fruit	uncharred	0	0	0	0	0	0	0	0	0	0	0	0	0	0	0	0	0	0	0	2.5	1	0	0	0	0	0	0	0	0	0	0	0	0	0	0	0	0	0	0	0	0	5	0	0	0	0
	Ilex aquifolium	leaf	uncharred	0	0	0	0	0	0	0	0	0	0	0	0	0	0	0	0	0	0	0	0	0	0	0	0	0	0	0	0	0	0	0	0	0	0	0	0	0	0	0	0	0	0	0	0	0	0
	Lamium galeobdolon s.l.	seed/fruit	uncharred	0	0	0	0	0	0	0	0	0	0	0	0	0	0	0	0	0	0	0	0	0	0	0	0	0	0	0	0	0	0	0	0	0	0	0	0	0	0	0	0	0	0	0	0	0	0
	Milium effusum	spikelet	uncharred	0	0	0	0	0	0	0	6.6667	0	0	0	0	0	0	0	0	0	0	0	0	0	0	0	0	0	0	0	0	0	0	0	0	0	0	0	0	0	0	0	0	0	0	0	0	10	0
	cf. Milium effusum	spikelet	uncharred	0	0	0	0	0	4.4444	0	0	0	0	0	0	0	0	0	0	0	0	0	0	0	0	0	0	0	0	0	0	0	0	0	0	0	0	0	0	0	0	0	0	0	0	0	0	0	0
	Moehringia trinervia	seed/fruit	uncharred	2	0	0	0	3.3333	95.5556	0	6.6667	18.75	2	0	1	3.3333	75	13.3333	0	0	0	3.3333	0	2	2.5	2.5	0	0	0	0	2.8571	3.6364	2.5	6	5.5556	2.2222	0	0	0	4	120	0	0	0	2.5	0	0	5	20
	Phyteuma spicatum	seed/fruit	uncharred	0	0	0	0	0	0	0	0	0	0	0	0	0	0	0	0	0	0	0	0	0	0	0	0	0	0	0	0	0	0	0	0	0	0	0	0	0	0	0	0	0	0	0	0	0	0
	Picea abies	needle	uncharred	2	0	0	0	3.3333	2.2222	0	0	6.25	2	0	0	5	1.6667	0	0	0	0	6.6667	2.5	4	1.25	0	4.3478	0	0	0	0	0	2.5	4	11.1111	0	5	25	12	16	20	13.3333	0	0	0	0	0	0	0
	cf. Picea abies	seed/fruit	uncharred	2	0	0	0	0	0	0	0	0	0	0	0	0	0	0	0	0	0	0	0	0	0	0	0	0	0	0	0	0	0	0	0	0	0	0	0	0	0	0	0	0	0	0	0	0	0
	cf. Picea spec.	needle	uncharred	0	0	0	0	0	0	0	0	0	0	0	1	0	0	0	0	0	0	0	0	0	0	0	0	0	0	0	0	0	0	0	0	0	0	0	0	0	0	0	0	0	0	0	0	0	0
	Sanicula europaea	seed/fruit	uncharred	0	0	0	0	0	0	0	0	0	0	0	0	0	0	0	0	0	0	0	0	0	0	0	0	0	0	0	0	0	0	0	0	0	0	0	0	0	0	0	0	0	0	0	0	0	0
	Scrophularia nodosa/umbrosa	seed/fruit	uncharred	0	0	0	0	0	0	0	0	0	0	0	0	0	0	0	0	0	0	0	0	0	0	0	0	0	0	0	0	1.8182	0	0	0	0	0	0	0	0	0	0	0	0	0	0	0	0	0
	Stachys sylvatica	seed/fruit	uncharred	0	0	0	0	0	0	0	0	0	0	0	0	0	0	0	0	0	0	0	0	0	0	0	0	0	0	0	0	1.8182	0	0	0	0	0	0	0	0	0	0	0	0	0	0	0	0	0
	Stellaria cf. holostea	seed/fruit	uncharred	0	0	0	0	0	0	0	0	0	0	0	0	0	0	0	0	0	0	0	0	0	0	0	0	0	0	0	0	0	0	0	0	0	0	0	0	0	0	0	0	0	0	0	0	0	0
	Taxus baccata	seed/fruit	uncharred	2	0	0	0	0	0	0	0	0	0	0	0	0	0	0	0	0	0	0	0	0	0	0	0	0	0	0	0	0	0	0	0	0	0	0	0	0	0	0	0	0	2.5	0	0	0	0
	Taxus baccata	needle	charred	0	0	0	0	0	0	0	0	0	0	0	0	0	0	0	0	0	0	0	0	0	0	0	0	0	0	0	0	0	0	0	0	0	0	0	0	0	0	0	0	0	0	0	0	0	0
	Taxus baccata	needle	uncharred	12	13.3333	50	0	0	2.2222	0	6.6667	6.25	4	0	4	1.6667	0	6.6667	0	0	0	6.6667	2.5	2	6.25	0	13.0435	0	0	1	0	0	0	2	0	11.1111	15	20	12	12	10	13.3333	10	0	10	0	0	5	40
	cf. Taxus baccata	needle	uncharred	0	0	0	0	0	0	0	0	0	0	0	0	0	0	0	0	0	0	0	0	0	0	0	0	0	0	0	0	0	0	0	0	0	0	0	0	0	0	0	0	0	0	0	0	0	0
	Tilia cf. cordata	seed/fruit	uncharred	0	0	0	0	0	0	0	0	0	0	0	0	0	0	0	0	0	0	0	0	0	0	0	0	0	0	0	0	0	0	0	0	0	0	0	0	0	10	0	0	0	0	0	0	0	0
	Tilia platyphyllos	seed/fruit	uncharred	0	0	0	0	0	0	0	0	0	0	0	0	0	0	0	0	0	0	0	0	0	0	0	0	0	0	0	0	0	0	0	0	0	0	0	0	0	0	0	0	0	0	0	0	0	0
	Tilia spec.	seed/fruit	uncharred	2	0	0	0	0	0	0	0	0	0	0	0	0	1.6667	0	0	0	0	0	0	0	0	0	0	0	0	0	0	0	0	0	0	0	0	0	0	0	0	6.6667	0	0	0	0	0	0	0
	cf. Tilia spec.	seed/fruit	uncharred	0	0	0	0	0	0	0	0	0	0	0	0	0	0	0	0	0	0	0	0	0	0	0	0	0	0	0	0	0	0	0	0	0	0	0	0	0	0	0	0	0	0	0	0	0	0
	Ulmus glabra	seed/fruit	uncharred	0	0	0	0	0	0	0	0	0	0	0	0	0	0	0	0	0	0	0	0	0	0	0	0	0	0	0	0	0	0	0	0	0	0	0	0	0	0	0	0	0	0	0	0	0	0
	Viscum album s.l.	seed/fruit	uncharred	2	0	0	0	0	0	0	0	0	0	0	0	0	0	0	0	0	0	0	0	0	0	2.5	0	0	0	0	0	0	0	0	0	0	0	0	0	0	0	0	0	0	0	0	5	5	0
	Viscum album s.l.	leaf	uncharred	20	6.6667	0	0	3.3333	4.4444	0	0	0	0	5	1	20	13.3333	73.3333	0	0	0	0	5	4	31.25	5	13.0435	5	0	0	2.8571	1.8182	2.5	0	0	0	0	5	20	0	0	6.6667	6.6667	0	0	0	5	5	40
	density			1440	953.3333	1587.5	320	463.3332	804.4444	316.6666	80.0001	68.75	534	175	771	1731.6667	895.0001	1953.3333	8	160	8.3333	283.3334	762.5	350	737.5	152.5	656.5218	35	9.3333	18	59.9999	40.0001	55	306	427.7778	562.2222	985	860	1104	1600	1230	1193.3334	273.3333	130	370	303.3333	570	450	400
	woodland clearing edge, hedge, bush plants
	Agrimonia eupatoria	seed/fruit	uncharred	2	2.2222	0	0	0	0	0	0	0	0	0	0	1.6667	0	6.6667	0	0	0	0	0	0	0	0	0	0	0	0	0	0	0	0	0	0	0	0	0	0	0	13.3333	0	0	0	0	0	0	0
	Agrimonia procera	seed/fruit	uncharred	0	0	0	0	10	0	0	0	0	0	0	0	0	0	0	0	0	0	0	0	0	0	0	0	0	0	0	0	0	0	0	0	0	0	0	0	0	0	0	0	0	0	0	0	0	0
	Agrimonia cf. procera	seed/fruit	uncharred	0	0	0	0	0	0	0	0	0	0	0	0	0	0	0	0	0	0	0	0	0	0	0	0	0	0	0	0	0	0	0	0	0	0	0	0	0	0	0	0	0	0	0	0	0	0
	Agrimonia spec.	seed/fruit	uncharred	0	0	0	0	0	0	0	0	0	0	0	0	0	0	0	0	0	0	0	0	0	0	0	0	0	0	0	0	0	0	0	0	0	0	0	0	0	0	0	0	0	0	0	0	0	0
	Agrimonia spec.	hook	uncharred	0	0	0	0	0	0	0	0	0	0	0	0	0	0	0	0	0	0	0	0	0	0	0	0	0	0	0	0	0	0	0	0	0	0	0	0	0	0	0	0	0	0	0	0	0	0
	Calamintha menthifolia	seed/fruit	uncharred	0	0	0	0	0	0	0	0	0	0	0	0	0	0	0	0	0	0	0	0	0	0	0	0	0	0	0	0	0	0	0	0	0	0	0	0	0	0	0	0	0	0	0	0	0	0
	Clinopodium vulgare	seed/fruit	uncharred	0	0	0	0	0	0	0	13.3333	12.5	0	0	0	0	0	0	2	0	0	0	0	0	0	0	0	0	0	0	0	3.6364	0	2	0	0	0	5	0	0	10	6.6667	100	40	10	6.6667	5	0	40
	Cornus sanguinea	seed/fruit	charred	0	0	0	0	0	0	0	0	0	0	0	0	0	0	0	0	0	0	0	0	0	0	0	0	0	0	0	0	0	0	0	0	0	0	0	0	0	0	0	0	0	0	0	0	0	0
	Cornus sanguinea	seed/fruit	uncharred	0	0	0	0	0	0	0	6.6667	6.25	0	0	0	0	0	0	0	0	0	0	0	0	0	0	0	0	0	0	0	0	0	0	0	0	0	0	0	0	0	0	6.6667	10	0	0	5	0	0
	cf. Cornus sanguinea	seed/fruit	uncharred	4	0	0	0	0	0	0	0	0	0	0	0	0	0	0	0	0	0	0	0	0	0	0	0	0	0	0	0	0	0	0	0	0	0	0	0	0	0	0	0	0	0	0	0	0	0
	Epilobium spec.	seed/fruit	uncharred	4	2.2222	0	0	3.3333	6.6667	0	13.3333	87.5	0	0	0	0	0	6.6667	0	0	0	0	0	1	0	0	0	0	0	0	0	0	10	2	5.5556	0	0	0	0	0	100	6.6667	3.3333	20	7.5	0	0	15	40
	Fallopia dumetorum	seed/fruit	uncharred	0	0	0	0	0	0	0	0	0	0	0	0	0	0	0	0	0	0	0	0	0	0	0	0	0	0	0	0	0	0	2	0	0	0	0	0	0	0	0	0	10	0	0	5	0	0
	Galeopsis cf. tetrahit	seed/fruit	uncharred	0	0	0	0	0	2.2222	0	0	0	0	0	0	0	0	6.6667	0	0	0	0	0	0	1.25	0	0	0	0	0	0	0	0	0	5.5556	0	0	0	0	0	0	6.6667	6.6667	0	2.5	3.3333	0	0	0
	cf. Galeopsis spec.	seed/fruit	uncharred	0	0	0	0	0	0	0	0	0	0	0	0	0	0	0	0	0	0	0	0	0	0	0	0	0	0	0	0	0	0	0	0	0	0	0	0	0	0	0	0	0	0	0	0	0	0
	Humulus lupulus	seed/fruit	uncharred	0	0	0	0	0	0	0	0	0	0	0	0	0	0	0	0	0	0	0	0	0	0	0	4.3478	0	0	0	0	0	0	0	0	0	0	0	0	0	0	0	0	0	0	0	0	0	0
	Hypericum hirsutum	seed/fruit	uncharred	0	0	0	0	0	2.2222	0	0	0	0	0	0	0	0	0	0	0	0	0	0	0	0	0	0	0	0	0	0	0	0	0	0	0	0	0	0	0	0	0	0	0	0	0	0	0	0
	Hypericum perforatum	seed/fruit	uncharred	0	0	0	0	0	2.2222	0	0	6.25	2	0	0	1.6667	1.6667	0	2	6.6667	5	0	2.5	38	8.75	2.5	0	0	0	0	2.8571	45.4545	105	60	5.5556	0	5	0	8	16	100	26.6667	120	80	120	3.3333	15	125	60
	Hypericum cf. perforatum	seed/fruit	uncharred	0	0	0	0	0	0	0	0	0	0	0	0	0	0	0	0	0	0	0	0	0	0	0	0	0	0	0	0	0	0	0	0	0	0	0	0	0	0	0	0	0	0	0	0	0	0
	Lapsana communis	seed/fruit	uncharred	0	0	0	5	0	0	0	0	6.25	2	0	0	0	1.6667	6.6667	0	20	0	0	0	2	1.25	2.5	13.0435	0	0	0	0	3.6364	0	2	0	0	5	0	0	0	0	6.6667	0	0	0	6.6667	0	0	40
	Origanum vulgare	seed/fruit	uncharred	0	0	0	0	140	2.2222	10	40	100	0	0	0	0	1.6667	0	0	0	0	0	0	3	87.5	5	0	0	0	3	2.8571	45.4545	7.5	96	11.1111	2.2222	0	0	0	192	30	26.6667	140	90	160	0	0	15	100
	Prunus spec.	seed/fruit	uncharred	0	0	0	0	0	0	0	0	0	0	0	0	0	0	0	0	0	0	0	0	0	0	0	0	0	0	0	0	0	0	0	0	0	0	0	0	4	0	0	0	0	0	0	0	0	0
	Silene dioica	seed/fruit	uncharred	0	0	0	0	0	0	0	0	0	0	0	0	0	0	0	0	0	0	0	0	0	0	0	0	0	0	0	0	0	0	0	0	0	0	0	0	0	0	0	0	0	0	0	0	0	0
	Viburnum lantana	seed/fruit	uncharred	0	0	0	0	0	0	0	0	0	0	0	0	0	0	0	0	0	0	0	0	0	0	0	0	0	0	0	0	0	0	0	0	0	0	0	0	8	0	0	0	0	0	0	0	0	0
	cf. Viburnum lantana	seed/fruit	uncharred	0	0	0	0	0	0	0	0	0	0	0	0	0	0	0	0	0	0	0	0	0	0	0	0	0	0	0	0	0	0	0	0	0	0	0	0	0	10	0	0	0	0	0	0	0	0
	Viburnum opulus	seed/fruit	uncharred	0	0	0	0	0	0	0	0	0	0	0	0	0	0	0	0	0	0	0	0	0	0	0	0	0	0	0	0	0	0	0	0	0	0	0	0	0	0	0	0	0	0	0	0	0	0
	Viburnum spec.	seed/fruit	uncharred	0	0	0	0	0	0	0	0	0	0	0	0	0	0	0	0	0	0	0	0	0	0	0	0	0	0	0	0	0	0	0	0	0	0	0	0	0	0	0	0	0	0	0	0	0	0
	density			10	4.4444	0	5	153.3333	15.5555	10	73.3333	218.75	4	0	0	3.3334	5.0001	26.6668	4	26.6667	5	0	2.5	44	98.75	10	17.3913	0	0	3	5.7142	98.1818	122.5	164	27.7779	2.2222	10	5	8	220	250	93.3335	376.6667	250	300	20	30	155	280
	grassland plants
	cf. Agrostis spec.	seed/fruit	uncharred	0	0	0	0	0	0	0	0	0	0	0	0	0	0	0	0	0	0	0	0	0	0	0	0	0	0	0	0	0	0	0	0	0	0	0	0	0	0	0	0	0	0	0	0	0	0
	Euphrasia/Odontites	seed/fruit	uncharred	0	0	0	0	0	0	0	0	0	0	0	0	0	0	0	0	0	0	0	0	0	0	0	0	0	0	0	0	0	0	0	0	0	0	0	0	0	0	0	0	0	0	0	0	0	0
	Gentiana cruciata	seed/fruit	uncharred	0	0	0	0	0	0	0	0	0	0	0	0	0	0	0	0	0	0	0	0	0	0	0	0	0	0	0	0	0	0	0	0	0	0	0	0	0	0	0	0	0	0	0	0	0	0
	Heracleum sphondylium	seed/fruit	uncharred	0	0	0	0	0	0	0	0	0	0	0	0	0	0	0	0	0	0	0	0	0	0	0	0	0	0	0	0	0	0	0	0	0	0	0	0	0	0	0	0	0	0	0	0	5	0
	Hypericum cf. maculatum s.l.	seed/fruit	uncharred	0	0	0	0	0	0	0	0	0	0	0	0	0	0	0	0	0	0	0	0	0	0	0	0	0	0	0	0	0	0	0	0	0	0	0	0	0	0	0	0	0	0	0	0	0	0
	Laserpitium cf. siler	seed/fruit	uncharred	0	0	0	0	0	0	0	0	0	0	0	0	0	0	0	0	13.3333	0	0	0	0	0	0	0	0	0	0	0	0	0	0	0	0	0	0	0	0	0	0	0	0	0	0	0	0	0
	Leucanthemum cf. vulgare agg.	seed/fruit	uncharred	0	0	0	0	0	0	0	0	0	0	0	0	0	0	0	0	0	0	0	0	0	0	0	0	0	0	0	0	0	2.5	0	0	2.2222	0	0	0	0	0	0	0	0	0	0	5	0	0
	Medicago lupulina	fruit	uncharred	0	0	0	0	0	0	0	0	0	0	0	0	0	0	0	0	0	0	0	2.5	0	1.25	0	0	0	0	0	0	0	0	0	0	0	0	0	0	0	0	0	0	0	0	0	0	0	0
	Poa pratensis/trivialis	seed/fruit	uncharred	0	0	0	0	3.3333	0	3.3333	6.6667	12.5	2	5	0	0	1.6667	0	0	0	0	0	0	2	3.75	0	0	0	0	1	0	0	0	4	0	8.8889	45	0	8	0	20	0	6.6667	20	10	3.3333	0	5	0
	Poa cf. pratensis/trivialis	seed/fruit	uncharred	0	0	0	0	0	0	0	0	0	0	0	0	0	0	0	0	0	0	0	0	0	0	0	0	0	0	0	0	0	0	0	0	0	0	0	0	0	0	0	0	0	0	0	0	0	0
	cf. Poa pratensis/trivialis	seed/fruit	charred	0	0	0	0	0	0	0	0	0	0	0	0	0	0	0	0	0	0	0	0	0	0	0	0	0	0	0	0	0	0	0	0	0	0	0	0	0	0	0	0	0	0	0	0	0	0
	cf. Poa pratensis/trivialis	seed/fruit	uncharred	0	0	0	0	0	0	0	0	0	0	0	0	0	0	0	0	0	0	0	0	0	0	0	0	0	0	0	0	0	0	0	0	0	0	5	0	0	0	0	0	0	0	0	0	0	0
	Prunella vulgaris	seed/fruit	uncharred	0	0	0	0	0	0	0	13.3333	18.75	0	0	0	0	0	0	0	0	0	0	0	0	0	0	0	0	0	0	0	1.8182	0	4	0	4.4444	5	0	4	0	20	20	160	260	222.5	266.6667	10	15	20
	Prunella cf. vulgaris	seed/fruit	uncharred	0	0	0	0	0	0	0	0	0	0	0	0	0	0	0	0	0	0	0	0	0	0	0	0	0	0	0	0	0	0	0	0	0	0	0	0	0	0	0	0	0	0	0	0	0	0
	Rumex acetosa	seed/fruit	uncharred	0	0	0	0	0	0	0	0	0	0	0	0	0	0	0	0	0	0	0	0	0	0	0	0	0	0	0	0	0	5	0	0	0	0	0	0	0	0	0	0	0	0	0	0	0	0
	Rumex acetosella agg.	seed/fruit	uncharred	0	0	0	0	0	0	0	0	0	0	0	0	0	0	0	0	0	0	0	0	0	0	0	0	0	0	0	0	0	0	0	0	0	0	0	0	0	0	0	0	0	0	0	0	0	0
	Rumex acetosella agg.	fruit in perianth	uncharred	0	0	0	0	0	0	0	0	0	0	0	0	0	0	0	0	0	0	0	0	0	0	0	0	0	0	0	0	0	0	0	0	0	0	0	0	0	0	0	0	0	0	0	0	0	0
	Sanguisorba minor	seed/fruit	uncharred	0	0	0	0	0	0	0	0	0	0	0	0	0	0	0	0	0	0	0	0	0	0	0	0	0	0	0	0	0	0	0	0	0	0	0	0	0	0	0	0	0	0	0	0	0	0
	Stellaria graminea/palustris	seed/fruit	uncharred	0	0	0	0	0	0	0	0	0	0	0	0	0	0	0	0	0	0	0	0	0	0	0	0	0	0	0	0	0	0	0	0	0	0	0	0	0	0	0	0	0	0	0	0	0	0
	Taraxacum cf. officinale agg.	seed/fruit	uncharred	0	0	0	0	0	0	0	0	0	0	0	0	0	0	0	0	0	0	0	0	0	0	0	0	0	0	0	0	0	0	0	0	0	0	0	0	0	0	0	0	0	0	0	0	0	0
	Trifolium spec.	seed/fruit	charred	0	0	0	0	0	0	0	0	0	0	0	0	0	0	0	0	0	0	0	0	0	0	0	0	0	0	0	0	0	0	0	0	0	0	0	0	0	0	0	0	0	0	0	0	0	0
	Trifolium spec.	flower	uncharred	0	0	0	0	0	0	0	0	0	0	0	0	0	0	0	0	0	0	0	0	0	0	2.5	0	0	0	0	0	0	0	0	0	0	0	0	0	0	0	0	3.3333	0	2.5	0	0	0	0
	density			0	0	0	0	3.3333	0	3.3333	20	31.25	2	5	0	0	1.6667	0	0	13.3333	0	0	2.5	2	5	2.5	0	0	0	1	0	1.8182	7.5	8	0	15.5555	50	5	12	0	40	20	170	280	235	270	15	25	20
	winter crop annual and flax weeds
	Agrostemma githago	seed/fruit	uncharred	0	0	0	0	0	0	0	6.6667	0	0	0	0	0	0	0	0	0	0	0	0	0	0	0	0	0	0	0	0	0	0	0	0	0	0	0	0	0	0	0	0	0	0	0	0	0	0
	Aphanes arvensis	seed/fruit	uncharred	0	0	0	0	0	0	0	0	0	0	0	0	0	0	0	0	0	0	0	0	0	0	0	0	0	0	0	0	0	0	0	0	0	0	0	0	0	0	0	0	0	0	0	0	0	0
	Camelina spec.	seed/fruit	uncharred	0	2.2222	0	0	0	0	0	0	0	0	0	0	1.6667	0	0	0	0	0	0	0	1	1.25	0	0	0	0	0	0	1.8182	0	0	0	0	0	0	0	0	0	0	0	0	0	0	0	0	0
	Fallopia convolvulus	seed/fruit	uncharred	0	0	0	0	0	0	0	0	0	0	0	0	0	0	0	0	0	0	0	0	0	0	0	0	0	0	0	0	1.8182	0	0	0	0	0	0	0	0	0	0	0	0	0	0	0	0	0
	Silene cretica	seed/fruit	uncharred	0	0	0	0	0	0	0	0	6.25	0	0	0	0	0	0	0	0	0	0	2.5	113	2.5	0	0	0	0	0	5.7143	172.7273	157.5	8	0	0	0	0	0	0	0	0	0	0	0	0	0	0	0
	Silene cf. cretica	seed/fruit	uncharred	0	0	0	5	0	0	0	0	0	0	0	0	0	0	0	0	0	0	0	0	0	0	0	0	0	0	0	0	0	0	0	0	0	0	0	0	0	0	0	0	0	0	0	0	0	0
	Valerianella dentata	seed/fruit	uncharred	0	0	0	0	0	0	0	0	0	0	0	0	0	0	0	0	0	0	0	0	0	0	0	0	0	0	0	0	0	0	0	0	0	0	0	0	0	0	0	0	0	2.5	0	0	5	0
	Vicia hirsuta/tetrasperma	seed/fruit	uncharred	0	0	0	0	0	0	0	0	0	0	0	0	0	0	0	0	0	0	0	0	0	1.25	0	0	0	0	0	0	0	0	0	0	0	0	0	0	0	0	0	0	0	0	0	0	0	0
	Viola tricolor agg.	seed/fruit	uncharred	0	0	0	0	0	0	0	0	0	0	0	0	0	0	0	0	0	0	0	0	0	0	0	0	0	0	0	0	0	0	0	0	0	0	0	0	0	0	0	0	0	0	0	0	0	0
	density			0	2.2222	0	5	0	0	0	6.6667	6.25	0	0	0	1.6667	0	0	0	0	0	0	2.5	114	5	0	0	0	0	0	5.7143	176.3637	157.5	8	0	0	0	0	0	0	0	0	0	0	2.5	0	0	5	0
	summer crop annual weeds, annual ruderals
	Aethusa cynapium	seed/fruit	uncharred	0	0	0	0	0	0	0	0	0	0	0	0	0	0	0	0	0	0	0	0	0	0	0	0	0	0	0	0	0	0	0	0	0	0	0	0	0	0	0	0	0	0	0	0	0	0
	Amaranthaceae (Chenopodiaceae)	seed/fruit	charred	0	0	0	0	0	0	0	0	0	0	0	0	0	0	0	0	0	0	0	0	0	0	0	0	0	0	0	0	0	0	0	0	0	0	0	0	0	0	0	0	0	0	0	0	0	0
	Amaranthaceae (Chenopodiaceae)	seed/fruit	uncharred	0	0	0	0	0	0	0	0	0	0	0	1	0	0	0	0	0	0	0	0	0	0	0	0	0	0	0	0	0	0	0	0	0	0	0	0	0	0	0	0	0	0	0	0	0	0
	Arenaria serpyllifolia agg.	seed/fruit	uncharred	0	0	0	0	0	0	0	6.6667	6.25	0	0	0	0	0	0	0	0	1.6667	0	5	2	2.5	0	0	5	0	1	2.8571	5.4545	0	0	0	55.5556	5	0	16	192	200	26.6667	520	400	5	0	5	5	80
	Brassica rapa	seed/fruit	uncharred	2	2.2222	12.5	0	0	6.6667	3.3333	20	0	0	10	4	5	1.6667	0	0	0	1.6667	0	0	0	0	5	4.3478	0	0	0	2.8571	109.0909	90	6	0	4.4444	10	5	0	0	20	0	3.3333	0	0	0	0	5	0
	Brassica/Sinapis	seed/fruit	charred	0	0	0	0	0	0	0	0	0	0	0	0	0	0	0	0	0	0	0	0	0	0	0	0	0	0	0	0	0	0	0	0	0	0	0	0	0	0	0	0	0	0	0	0	0	0
	Brassica/Sinapis	seed/fruit	uncharred	0	0	0	0	0	0	0	0	0	0	0	0	0	1.6667	0	0	0	0	0	0	1	0	0	0	0	0	0	0	0	0	0	5.5556	0	0	0	4	0	0	0	0	0	0	0	0	0	0
	Chenopodium album	seed/fruit	uncharred	0	0	0	0	0	0	0	0	0	0	0	0	0	0	0	0	0	0	0	0	0	0	0	0	0	0	0	0	0	0	0	0	0	0	0	0	0	0	0	0	0	0	0	0	0	0
	Chenopodium polyspermum	seed/fruit	uncharred	0	0	0	0	0	0	0	6.6667	0	0	0	0	0	0	0	0	0	0	0	0	0	0	0	0	0	0	0	0	0	0	0	0	0	0	0	0	0	0	0	3.3333	0	0	0	0	0	0
	Chenopodium spec.	seed/fruit	uncharred	0	0	0	0	0	0	0	0	0	0	0	0	0	0	0	0	0	0	0	0	0	0	0	0	0	0	0	0	0	0	0	0	0	0	0	0	0	0	0	0	0	0	0	0	0	0
	Digitaria cf. ischaemum	seed/fruit	uncharred	0	0	0	0	0	0	0	0	0	0	0	0	0	0	0	0	0	0	0	0	0	0	0	0	0	0	0	0	0	0	0	0	0	0	5	0	0	0	0	0	0	120	186.6667	0	0	40
	cf. Digitaria ischaemum	seed/fruit	uncharred	0	0	0	0	0	0	0	0	0	0	0	0	0	0	0	0	0	0	0	0	0	0	0	0	0	0	0	0	0	0	0	0	0	0	0	0	0	0	0	0	0	0	0	0	0	0
	Digitaria sanguinalis	spikelet	uncharred	0	0	0	0	0	0	0	0	0	0	0	0	0	0	0	0	0	0	0	0	0	0	0	0	0	0	0	0	0	0	0	0	0	0	0	0	0	0	0	0	0	0	0	0	0	0
	Digitaria spec.	seed/fruit	uncharred	0	0	0	0	0	0	0	0	0	0	0	0	0	0	0	0	0	0	0	0	0	0	0	0	0	0	0	0	0	0	0	0	0	0	0	0	0	10	0	0	0	0	0	0	0	0
	cf. Digitaria spec.	seed/fruit	uncharred	0	0	0	0	0	0	0	0	0	0	0	0	0	0	0	0	0	0	0	0	0	0	0	0	0	0	0	0	0	0	0	0	0	0	0	0	0	0	0	0	0	0	0	100	0	0
	Echinochloa crus-galli	seed/fruit	uncharred	0	0	0	0	0	0	0	0	0	0	0	0	0	0	0	0	0	0	0	0	0	0	0	0	0	0	0	0	0	0	0	0	0	0	0	0	0	0	0	0	0	0	0	0	0	0
	Polygonum aviculare agg.	seed/fruit	charred	0	0	0	0	0	0	0	0	0	0	0	0	0	0	0	0	0	0	0	0	0	0	0	0	0	0	0	0	0	0	0	0	0	0	0	0	0	0	0	0	0	0	0	0	0	0
	Polygonum aviculare agg.	seed/fruit	uncharred	0	0	0	0	0	0	0	6.6667	6.25	0	0	0	0	0	0	0	0	0	0	0	0	0	0	0	0	0	0	1.4286	0	0	0	0	2.2222	0	0	0	4	20	0	220	360	260	13.3333	0	10	20
	Polygonum persicaria	seed/fruit	uncharred	2	0	0	0	0	0	0	40	87.5	0	0	0	0	0	0	0	0	0	0	0	0	1.25	0	0	0	0	1	0	7.2727	2.5	2	0	0	0	0	0	0	0	0	163.3333	120	12.5	0	0	0	20
	Polygonum cf. persicaria	seed/fruit	uncharred	0	0	0	0	0	0	0	0	0	0	0	0	0	0	0	0	0	0	0	0	0	0	0	0	0	0	0	0	0	0	0	0	0	0	0	0	0	0	0	0	0	0	0	0	0	0
	Solanum nigrum	seed/fruit	uncharred	0	0	0	0	0	0	0	0	0	0	0	0	0	1.6667	0	0	0	0	0	0	0	0	0	0	0	0	0	0	0	0	0	0	0	0	0	0	0	10	0	0	0	0	0	0	0	0
	Sonchus asper	seed/fruit	uncharred	2	0	0	5	3.3333	2.2222	0	0	0	4	0	0	0	0	13.3333	2	6.6667	0	0	0	0	0	2.5	0	0	0	0	0	0	0	0	5.5556	0	5	0	0	0	30	0	0	0	0	0	0	15	0
	Sonchus oleraceus	seed/fruit	uncharred	0	0	0	0	0	0	0	0	0	0	0	1	0	0	0	0	0	0	0	0	0	0	0	0	0	0	0	0	0	0	0	0	0	0	0	0	0	0	0	0	0	0	0	0	0	0
	Sonchus asper/oleraceus	seed/fruit	uncharred	0	0	0	5	0	0	0	0	0	0	0	0	0	0	0	0	0	0	0	0	0	0	0	0	0	0	0	0	0	0	0	0	6.6667	0	0	0	0	0	0	0	0	0	0	0	0	0
	Stachys arvensis	seed/fruit	uncharred	0	0	0	0	0	0	0	6.6667	0	0	0	0	0	0	0	0	0	0	0	0	0	0	0	0	0	0	0	0	0	0	0	0	0	0	0	0	0	0	0	0	0	0	0	0	5	0
	Stellaria media agg.	seed/fruit	uncharred	2	0	0	0	6.6667	0	0	0	0	0	5	0	0	0	0	4	0	0	0	0	0	0	2.5	4.3478	0	0	0	0	0	0	0	0	0	0	0	0	8	0	0	0	10	0	0	5	5	0
	Verbena officinalis	seed/fruit	charred	0	0	0	0	0	0	0	0	0	0	0	0	0	0	0	0	0	0	0	0	0	0	0	0	0	0	0	0	0	0	0	0	0	0	0	0	0	0	0	0	0	0	0	0	0	0
	Verbena officinalis	seed/fruit	uncharred	0	0	0	10	3.3333	4.4444	3.3333	26.6667	12.5	0	0	0	0	1.6667	0	2	6.6667	1.6667	0	0	1	1.25	0	0	2.5	0	1	35.7143	3.6364	2.5	8	5.5556	0	5	5	8	12	30	26.6667	100	360	300	3.3333	5	15	20
	density			8	2.2222	12.5	20	13.3333	13.3333	6.6666	113.3335	112.5	4	15	6	5	6.6668	13.3333	8	13.3334	5.0001	0	5	4	5	10	8.6956	7.5	0	3	42.8571	125.4545	95	16	16.6668	68.8889	25	15	28	216	320	53.3334	1009.9999	1250	697.5	203.3333	115	60	180
	perennial ruderals
	Arctium spec.	seed/fruit	uncharred	0	2.2222	0	0	3.3333	8.8889	3.3333	6.6667	12.5	6	10	0	0	3.3333	0	0	0	0	0	5	0	5	2.5	13.0435	12.5	14.6667	12	7.1429	5.4545	5	8	0	0	0	5	0	16	40	6.6667	0	10	35	3.3333	0	0	0
	Arctium spec.	bract	charred	0	0	0	0	0	0	0	0	0	0	0	0	0	0	0	0	0	0	0	0	0	0	0	0	0	0	0	0	0	0	0	0	0	0	0	0	0	0	0	0	0	0	0	0	0	0
	Arctium spec.	bract	uncharred	0	0	0	0	0	0	0	0	0	0	0	0	0	0	0	0	0	0	0	0	0	0	0	0	0	0	0	0	0	0	0	0	0	0	0	0	0	0	0	0	0	0	0	0	0	0
	cf. Arctium spec.	seed/fruit	uncharred	0	0	0	0	0	0	0	0	0	0	0	0	0	0	0	0	0	0	0	0	0	0	0	0	0	0	0	0	0	0	0	0	0	0	0	0	0	0	0	0	0	0	0	0	0	0
	Artemisia vulgaris	seed/fruit	uncharred	0	0	0	0	0	0	0	0	0	0	0	0	0	0	0	0	0	0	0	0	0	0	2.5	0	0	0	0	0	1.8182	0	0	0	0	0	0	0	0	0	0	0	0	0	0	0	0	0
	Artemisia spec.	seed/fruit	uncharred	0	0	0	0	0	0	0	0	0	0	0	0	0	0	0	0	0	0	0	0	0	0	0	0	0	0	0	0	0	0	0	0	0	0	0	0	0	0	0	0	0	0	0	0	0	0
	Daucus carota	seed/fruit	uncharred	0	0	0	0	0	0	0	0	0	0	0	0	0	0	0	0	0	0	0	2.5	0	0	0	0	0	0	0	0	0	0	0	0	0	0	0	0	0	0	0	0	0	0	0	0	0	0
	Dipsacus fullonum/pilosus	seed/fruit	uncharred	0	0	0	0	0	0	0	0	0	0	0	0	0	0	0	0	0	0	0	0	0	0	0	0	0	0	0	0	0	0	0	0	0	0	0	0	0	0	0	0	0	0	0	0	0	0
	Galium cf. aparine	seed/fruit	uncharred	0	0	0	0	0	0	3.3333	0	0	0	0	0	0	1.6667	0	0	0	0	0	0	0	0	0	0	0	0	0	1.4286	3.6364	2.5	0	0	0	0	0	0	0	0	0	0	0	0	0	0	0	0
	Lamium maculatum	seed/fruit	uncharred	0	0	0	0	0	0	0	0	0	0	0	0	0	0	0	0	0	0	0	0	0	0	2.5	0	0	0	0	0	0	0	0	0	0	0	0	0	0	0	0	0	0	0	0	0	0	0
	Malva sylvestris	seed/fruit	uncharred	0	0	0	0	0	0	0	0	0	0	0	0	0	0	0	0	0	0	0	0	0	0	0	0	0	0	0	0	0	0	0	0	0	0	0	0	0	0	0	0	0	0	0	0	0	0
	Rumex crispus	fruit in perianth	uncharred	0	0	0	0	0	0	0	0	0	0	0	0	0	0	0	0	0	0	0	0	0	0	0	0	0	0	0	0	0	0	0	0	0	0	0	0	0	0	0	3.3333	0	0	0	0	0	0
	Rumex cf. obtusifolius	fruit in perianth	uncharred	0	0	0	0	0	0	0	0	0	0	0	0	0	0	0	0	0	0	0	0	0	0	0	0	0	0	0	0	0	0	0	0	0	0	0	0	0	0	0	0	0	0	0	0	0	0
	Verbascum spec.	seed/fruit	uncharred	0	0	0	0	0	0	0	0	0	0	0	0	0	0	0	0	0	0	0	0	0	0	0	0	0	0	0	0	0	0	0	0	0	0	0	0	0	0	6.6667	0	0	2.5	0	0	0	0
	density			0	2.2222	0	0	3.3333	8.8889	6.6666	6.6667	12.5	6	10	0	0	5	0	0	0	0	0	7.5	0	5	7.5	13.0435	12.5	14.6667	12	8.5715	10.9091	7.5	8	0	0	0	5	0	16	40	13.3334	3.3333	10	37.5	3.3333	0	0	0
	cereals
1	Hordeum vulgare undiff.	seed/fruit	charred	0	0	0	0	0	0	0	0	0	0	0	0	0	0	0	0	0	0	0	0	0	0	0	0	0	0	0	0	0	0	0	0	0	0	0	0	0	0	0	0	0	0	0	0	0	0
2	Hordeum vulgare undiff.	rachis segment	charred	0	0	0	0	0	0	0	0	0	0	0	0	0	0	0	0	0	0	0	0	0	0	0	0	0	0	0	0	0	2.5	2	0	2.2222	5	0	8	8	10	0	0	0	0	0	0	10	0
3	Hordeum vulgare undiff.	rachis segment	uncharred	6	0	37.5	5	0	2.2222	0	6.6667	18.75	6	0	5	0	6.6667	20	0	26.6667	0	0	0	0	0	0	0	5	0	0	0	3.6364	0	2	0	4.4444	20	0	32	28	0	0	30	0	2.5	0	0	5	40
4	Hordeum vulgare undiff.	rachis segment	semi-charred	0	0	0	0	0	0	0	0	0	0	0	0	0	0	0	0	0	0	0	0	0	0	0	0	0	0	0	0	0	0	0	0	0	0	0	0	0	0	0	0	0	0	0	0	0	0
5	Triticum dicoccon	seed/fruit	charred	0	0	0	0	0	0	0	0	0	0	0	0	0	0	0	0	0	0	0	0	0	0	0	0	0	0	0	0	0	0	0	0	0	0	0	0	0	0	0	0	0	0	0	0	0	0
6	Triticum dicoccon	glume base	charred	0	0	0	0	0	0	0	0	6.25	0	0	0	0	0	0	0	0	0	0	0	0	2.5	0	4.3478	0	0	0	0	0	0	96	16.6667	55.5556	10	0	8	20	20	0	10	0	0	0	0	0	0
7	Triticum dicoccon	glume base	uncharred	650	33.3333	25	370	6.6667	160	360	20	162.5	440	0	1154	6.6667	420	573.3333	6	300	3.3333	10	52.5	139	527.5	5	86.9565	10	0	2	0	10.9091	22.5	84	894.4444	513.3333	410	390	676	1100	510	586.6667	16.6667	30	5	0	410	25	180
8	Triticum dicoccon	glume base	semi-charred	0	0	0	0	0	0	0	0	0	0	0	0	0	0	0	0	0	0	0	0	0	0	0	0	0	0	0	0	0	0	0	0	0	0	0	0	0	0	0	0	0	0	0	0	0	0
9	Triticum dicoccon/monococcum	glume base	charred	0	0	0	0	0	0	0	0	0	0	0	0	0	0	0	0	0	0	0	0	0	0	0	0	0	0	0	0	0	0	0	0	0	0	0	0	0	0	0	0	0	0	0	0	0	0
10	Triticum dicoccon/monococcum	glume base	uncharred	0	164.4444	0	0	0	0	0	0	0	120	15	0	11.6667	0	600	0	0	0	0	2.5	44	203.75	25	21.7391	0	0	2	74.2857	1.8182	262.5	4	111.1111	8.8889	0	20	0	16	0	0	0	20	0	0	0	15	0
11	Triticum monococcum	glume base	charred	0	0	0	0	0	0	0	0	0	0	0	0	0	0	0	0	0	0	0	0	0	0	0	0	0	0	0	0	0	0	0	0	0	0	0	0	0	0	0	0	0	0	0	0	0	0
12	Triticum monococcum	glume base	uncharred	0	0	0	0	0	0	0	20	0	0	5	1	0	0	0	0	0	0	0	0	4	0	0	8.6957	0	0	0	0	0	0	4	0	0	0	0	0	0	0	0	0	0	0	0	0	0	0
13	Triticum cf. monococcum	glume base	uncharred	0	0	0	0	0	0	0	0	0	0	0	2	0	0	0	0	0	0	0	0	0	0	0	0	0	0	0	0	0	0	0	0	0	0	0	0	0	0	0	0	0	0	0	0	0	0
14	Triticum aestivum s.l./durum/turgidum	seed/fruit	charred	0	0	0	0	0	0	0	0	0	0	0	0	0	0	0	0	0	0	0	0	0	0	0	0	0	0	0	0	0	0	0	0	0	0	0	0	0	0	0	0	0	0	0	0	0	0
15	Triticum durum/turgidum	rachis segment	charred	0	0	0	0	0	0	0	0	0	0	0	0	0	0	0	0	0	0	0	0	0	6.25	0	13.0435	0	0	0	0	0	0	10	0	0	0	10	16	12	0	6.6667	0	0	15	0	5	5	0
16	Triticum durum/turgidum	rachis segment	uncharred	26	131.1111	87.5	35	0	0	126.6667	0	0	100	0	233	13.3333	128.3333	26.6667	0	100	0	0	0	2	192.5	25	0	0	0	0	2.8571	67.2727	22.5	202	72.2222	224.4444	345	225	276	716	40	146.6667	50	0	30	0	145	75	120
17	Triticum durum/turgidum	rachis segment	semi-charred	0	0	0	0	0	0	0	0	0	0	0	0	0	0	0	0	0	0	0	0	0	0	0	0	0	0	0	0	0	0	0	0	0	0	5	4	0	0	0	0	0	2.5	0	0	0	0
18	Cerealia indet.	bran	uncharred	3312	493.3333	11175	1310	100	1595.5556	5406.6667	80	1243.75	3390	55	451	573.3333	6256.6667	27033.3333	4	1100	380	126.6667	45	198	6255	192.5	413.0435	755	2.6667	1651	1715.7143	490.9091	5842.5	326	2061.1111	1988.8889	1950	2885	6880	3304	1240	1720	230	20	662.5	13.3333	1800	270	880
19	Cerealia indet.	seed/fruit	charred	0	0	0	0	0	0	0	0	0	0	0	2	0	0	0	0	0	0	0	0	0	1.25	0	0	0	0	0	1.4286	1.8182	0	0	0	0	0	0	0	0	0	6.6667	0	0	2.5	0	0	0	0
20	Cerealia indet.	chaff	charred	0	0	0	0	0	0	0	0	0	0	0	0	0	0	0	0	0	0	0	0	0	0	0	0	0	0	0	0	0	0	0	0	0	0	0	4	0	0	0	0	0	0	0	0	0	0
21	Cerealia indet.	chaff	uncharred	764	0	225	60	0	0	13.3333	0	75	80	20	436	28.3333	386.6667	566.6667	4	173.3333	0	10	0	2	2.5	25	95.6522	0	0	60	35.7143	1.8182	0	0	244.4444	55.5556	255	160	204	364	40	66.6667	0	0	142.5	0	260	0	60
22	Cerealia indet.	chaff	semi-charred	0	0	0	0	0	0	0	0	0	0	0	0	0	0	0	0	0	0	0	0	0	0	0	0	0	0	1	0	0	0	0	0	0	0	0	0	0	0	0	0	0	0	0	0	0	0
23	Triticum spec.	seed/fruit	charred	0	0	0	0	0	0	0	0	0	0	0	0	0	0	0	0	0	0	0	0	0	0	0	0	0	0	0	0	0	0	0	0	0	0	0	0	0	10	0	0	0	0	0	0	0	0
24	Triticum spec.	chaff	charred	0	0	12.5	0	0	0	0	0	0	0	0	2	0	0	0	0	0	1.6667	0	0	0	0	0	0	0	0	0	0	0	0	0	0	0	5	0	0	8	0	20	0	0	0	0	5	0	40
25	Triticum spec.	chaff	uncharred	296	302.2222	712.5	165	0	108.8889	203.3333	0	125	2	0	0	3.3333	150	1053.3333	0	106.6667	6.6667	0	0	0	413.75	0	0	7.5	0	2	2.8571	172.7273	7.5	8	405.5556	200	335	300	352	672	380	973.3333	20	10	132.5	0	220	0	80
26	Triticum spec.	chaff	semi-charred	0	0	0	0	0	0	0	0	0	0	0	0	0	0	0	0	0	0	0	0	0	0	0	0	0	0	0	0	0	0	0	0	0	0	0	0	0	0	0	0	0	0	0	0	0	0
	density cereals all			5054	1124.4443	12275	1945	106.6667	1866.6667	6110	126.6667	1631.25	4138	95	2286	636.6666	7348.3334	29873.3333	14	1806.6667	391.6667	146.6667	100	389	7605	272.5	643.4783	777.5	2.6667	1718	1832.8571	750.9092	6160	738	3805.5555	3053.3333	3335	3995	8460	6248	2250	3526.6668	356.6667	80	995	13.3333	2845	405	1400
	density cereals determined with bran			3994	822.2221	11325	1720	106.6667	1757.7778	5893.3334	126.6667	1431.25	4056	75	1846	605	6811.6667	28253.3333	10	1526.6667	383.3333	136.6667	100	387	7187.5	247.5	547.8261	770	2.6667	1655	1792.8571	574.5455	6152.5	730	3155.5555	2797.7777	2740	3535	7900	5204	1820	2460.0001	336.6667	70	717.5	13.3333	2360	405	1220
	pulses
27	Fabaceae	fruit	uncharred	0	0	0	0	0	17.7778	0	0	0	0	0	2	13.3333	0	0	0	0	0	0	2.5	0	0	2.5	0	0	0	0	0	0	0	4	0	0	0	0	0	0	0	0	6.6667	0	15	3.3333	135	10	20
28	Fabaceae	fruit	semi-charred	0	0	0	0	0	0	0	0	0	0	0	0	0	0	0	0	0	0	0	0	0	0	0	0	0	0	0	0	0	0	0	0	0	0	0	0	0	0	0	0	0	0	0	0	0	0
29	Fabaceae	stem	uncharred	0	0	0	0	0	0	0	0	0	0	0	0	0	0	0	0	0	0	0	0	0	0	0	0	0	0	0	0	0	0	0	0	0	0	0	0	0	0	0	0	0	0	0	0	0	0
30	Pisum sativum	seed/fruit	charred	0	0	0	0	0	0	0	0	0	0	0	0	0	0	0	0	0	0	0	0	0	0	0	0	0	0	0	0	0	0	0	0	0	0	0	0	0	0	0	0	0	0	0	0	0	0
31	Pisum sativum	seed/fruit	uncharred	0	0	0	0	0	0	0	0	0	0	0	0	0	0	0	0	0	0	0	0	0	0	0	0	0	0	0	0	0	0	0	0	0	5	0	0	0	0	0	0	0	0	0	0	0	0
32	cf. Pisum sativum	seed/fruit	charred	0	0	0	0	0	0	0	0	0	0	0	0	0	0	0	0	0	0	0	0	0	0	0	0	0	0	0	0	0	0	0	0	0	0	0	0	0	0	0	0	0	0	0	0	0	0
	density			0	0	0	0	0	17.7778	0	0	0	0	0	2	13.3333	0	0	0	0	0	0	2.5	0	0	2.5	0	0	0	0	0	0	0	4	0	0	5	0	0	0	0	0	6.6667	0	15	3.3333	135	10	20
	oil- and fibre-plants
33	Linum usitatissimum	seed/fruit	charred	0	0	0	0	0	0	0	6.6667	0	0	0	0	0	0	6.6667	0	0	1.6667	0	0	0	0	0	0	2.5	0	0	2.8571	7.2727	0	0	0	0	0	0	0	0	0	0	0	0	0	0	0	0	0
34	Linum usitatissimum	seed/fruit	uncharred	948	1151.1111	1162.5	360	723.3333	973.3333	1190	333.3333	462.5	956	260	1165	1020	1860	5693.3333	56	1386.6667	186.6667	23.3333	532.5	1201	1595	155	291.3043	337.5	2.6667	662	1055.7143	1390.9091	1510	564	666.6667	413.3333	585	700	580	1224	840	680	206.6667	30	465	213.3333	420	165	240
35	Linum usitatissimum	seed/fruit	semi-charred	0	0	0	0	0	0	0	0	0	0	5	0	0	3.3333	6.6667	0	0	0	0	0	0	1.25	0	0	0	0	0	0	0	0	0	0	2.2222	0	0	0	0	0	0	0	0	0	0	0	0	0
36	Linum usitatissimum	capsule	uncharred	78	28.8889	37.5	10	3.3333	13.3333	10	0	6.25	66	0	0	0	146.6667	440	0	113.3333	3.3333	10	7.5	9	11.25	0	0	0	0	1	8.5714	10.9091	7.5	16	16.6667	2.2222	10	20	4	12	30	26.6667	13.3333	0	12.5	10	15	10	20
37	Linum usitatissimum	capsule	semi-charred	0	0	0	0	0	0	0	0	0	0	0	0	0	0	6.6667	0	0	0	0	0	0	0	0	0	0	0	0	0	0	0	0	0	0	0	0	0	0	0	0	0	0	0	0	0	0	0
38	Linum usitatissimum	capsule fragment	charred	0	0	0	0	0	0	0	0	0	0	0	0	0	0	0	0	0	0	0	0	0	0	0	0	0	0	0	0	0	0	0	0	0	0	0	0	0	0	0	0	0	0	0	0	0	0
39	Linum usitatissimum	capsule fragment	uncharred	306	333.3333	337.5	125	20	371.1111	280	93.3333	112.5	390	135	1533	680	251.6667	1673.3333	14	746.6667	76.6667	6.6667	155	105	273.75	37.5	17.3913	2.5	0	102	97.1429	145.4545	107.5	144	377.7778	322.2222	210	200	168	192	240	293.3333	140	10	307.5	3.3333	120	115	260
40	Linum usitatissimum	capsule fragment	semi-charred	0	0	0	0	0	0	0	0	0	0	0	0	0	0	0	0	0	0	0	0	0	0	0	0	0	0	0	0	0	0	0	0	0	0	0	0	0	0	0	0	0	0	0	0	0	0
41	Papaver somniferum	seed/fruit	charred	0	0	0	0	0	0	0	0	0	0	0	1	0	0	0	0	0	0	0	0	0	0	0	0	0	0	0	0	0	0	0	0	0	0	0	0	0	0	0	0	0	0	0	0	0	0
42	Papaver somniferum	seed/fruit	uncharred	15800	11131.1111	25475	8865	3483.3333	6422.2222	12683.3333	4300	9587.5	4204	990	4441	2228.3333	13028.3333	27473.3333	304	3506.6667	826.6667	510	2087.5	3588	9201.25	370	3204.3478	3070	0	5732	7242.8571	8045.4545	9312.5	3000	7877.7778	2035.5556	2705	3830	6440	7940	4940	3226.6667	660	570	1682.5	426.6667	3145	1810	3960
43	Papaver somniferum	capsule	uncharred	0	0	0	0	0	0	0	0	0	0	0	0	0	0	6.6667	0	0	1.6667	0	0	0	0	0	0	2.5	0	0	0	0	0	0	0	0	0	0	0	0	0	0	0	0	0	0	10	0	0
	density			17132	12644.4444	27012.5	9360	4229.9999	7779.9999	14163.3333	4733.3333	10168.75	5616	1390	7140	3928.3333	15290	35306.6667	374	5753.3334	1096.6668	550	2782.5	4903	11082.5	562.5	3513.0434	3415	2.6667	6497	8407.1428	9599.9999	10937.5	3724	8938.889	2775.5555	3510	4750	7192	9368	6050	4226.6667	1020	610	2467.5	653.3333	3710	2100	4480
	potentially cultivated plants
44	Anethum graveolens	seed/fruit	uncharred	0	0	0	0	0	0	0	0	0	0	0	0	0	0	0	0	0	0	0	0	0	0	0	0	0	0	0	0	0	0	0	0	0	0	0	0	0	0	6.6667	0	0	0	0	0	0	0
45	cf. Anethum graveolens	seed/fruit	uncharred	0	0	0	0	0	0	0	0	0	0	0	0	0	0	0	0	0	0	0	0	0	0	0	0	0	0	0	0	0	0	0	0	0	0	0	0	0	0	0	0	0	0	0	0	0	0
46	Apium graveolens	seed/fruit	uncharred	0	0	0	0	0	0	0	0	0	0	0	0	0	0	0	0	0	0	0	0	0	0	0	0	0	0	0	0	0	0	0	0	0	0	0	0	0	0	0	0	0	0	0	0	0	0
	density			0	0	0	0	0	0	0	0	0	0	0	0	0	0	0	0	0	0	0	0	0	0	0	0	0	0	0	0	0	0	0	0	0	0	0	0	0	0	6.6667	0	0	0	0	0	0	0
	gathered fruits/berries/nuts/acorns
47	Corylus avellana	seed/fruit	charred	0	0	0	0	0	0	0	0	0	0	0	0	0	0	0	0	0	0	0	0	0	0	0	0	0	0	0	0	0	2.5	0	0	2.2222	0	0	0	0	0	0	0	0	0	0	0	0	0
48	Corylus avellana	seed/fruit	uncharred	0	0	12.5	0	6.6667	0	3.3333	26.6667	25	4	0	0	1.6667	20	20	2	6.6667	0	3.3333	7.5	1	18.75	0	0	0	1.3333	9	15.7143	3.6364	20	18	0	2.2222	5	0	4	0	0	0	3.3333	30	17.5	0	0	5	20
49	Crataegus monogyna agg.	seed/fruit	uncharred	0	0	0	0	0	0	0	0	0	0	0	0	0	0	0	0	0	0	0	0	0	0	0	0	0	0	0	0	0	0	0	0	0	0	0	0	0	0	0	0	0	0	0	0	0	0
50	Crataegus spec.	seed/fruit	uncharred	0	0	0	0	0	0	0	0	0	0	0	0	0	0	0	0	0	0	0	0	0	0	0	0	0	0	0	0	0	0	0	0	0	0	0	4	4	0	0	0	0	0	0	0	0	0
51	cf. Crataegus spec.	seed/fruit	uncharred	0	0	0	0	0	0	0	0	0	0	0	0	0	0	0	0	0	0	0	0	0	0	0	0	0	0	0	0	0	0	0	0	0	0	0	0	0	0	0	0	0	0	0	0	0	0
52	Fagus sylvatica	cupule	uncharred	0	0	0	0	0	0	0	0	0	0	0	0	0	0	0	0	0	0	0	0	0	0	0	0	0	0	0	0	0	0	0	0	0	0	0	0	0	0	0	0	0	0	0	0	0	0
53	Fagus sylvatica	pericarp	uncharred	0	0	0	0	0	4.4444	0	0	0	0	0	0	1.6667	0	0	0	0	0	0	0	0	11.25	2.5	8.6957	0	0	1	1.4286	1.8182	0	0	5.5556	2.2222	0	5	4	16	0	0	0	0	0	0	0	0	0
54	Fragaria vesca	seed/fruit	uncharred	180	208.8889	300	60	350	680	13.3333	140	262.5	140	100	321	365	451.6667	833.3333	14	6.6667	6.6667	16.6667	10	88	637.5	85	773.913	55	0	50	5.7143	390.9091	332.5	180	22.2222	66.6667	105	320	196	704	720	400	160	170	362.5	6.6667	380	440	520
55	Malus sylvestris	seed/fruit	charred	0	0	0	0	0	0	0	0	0	0	0	0	0	0	0	0	0	0	0	0	0	0	0	0	0	0	0	0	0	0	0	0	0	0	0	0	4	0	0	0	0	0	0	0	0	0
56	Malus sylvestris	seed/fruit	uncharred	18	15.5556	25	20	30	26.6667	43.3333	13.3333	18.75	42	15	4	18.3333	31.6667	66.6667	2	53.3333	6.6667	0	5	8	90	22.5	121.7391	17.5	30.6667	25	10	52.7273	30	20	16.6667	40	85	25	56	216	120	80	30	0	22.5	3.3333	30	35	40
57	Malus sylvestris	fruit flesh	uncharred	0	0	0	0	0	0	0	0	0	0	0	0	0	0	0	0	0	0	0	0	0	0	0	0	0	0	0	0	0	0	0	0	0	0	0	0	4	0	0	0	0	0	0	0	0	0
58	Malus/Pyrus	seed/fruit	uncharred	0	0	0	0	0	0	0	0	0	2	0	0	0	0	0	0	0	0	0	0	0	0	0	0	0	0	0	0	0	0	0	0	0	0	0	0	0	0	0	0	0	0	0	0	0	0
59	Malus/Pyrus	calyx petal	uncharred	0	0	0	0	0	0	3.3333	0	0	0	0	0	0	0	0	0	0	0	0	2.5	0	0	0	0	0	0	0	0	0	0	0	0	0	0	0	0	0	0	0	0	0	0	0	0	0	0
60	Malus/Pyrus	pericarp	uncharred	108	73.3333	75	25	60	37.7778	156.6667	13.3333	12.5	144	60	72	51.6667	130	486.6667	4	6.6667	8.3333	3.3333	12.5	3	140	102.5	321.7391	55	85.3333	98	18.5714	45.4545	37.5	58	11.1111	71.1111	90	40	192	216	130	80	70	0	12.5	16.6667	30	85	60
61	Malus/Pyrus	stem	charred	0	0	12.5	0	0	0	0	0	0	0	0	0	0	0	0	0	0	0	0	0	0	0	0	0	0	0	0	0	0	0	0	0	0	0	0	4	0	0	0	0	0	0	0	0	0	0
62	Malus/Pyrus	stem	uncharred	0	0	0	0	0	6.6667	3.3333	0	6.25	2	10	0	0	11.6667	6.6667	0	0	0	0	0	0	7.5	5	17.3913	10	8	21	7.1429	7.2727	0	16	0	4.4444	15	0	4	16	0	0	0	0	0	0	5	0	0
63	Malus/Pyrus	stem	semi-charred	0	0	0	0	0	0	0	0	0	0	0	0	0	0	0	0	0	0	0	0	0	0	0	0	0	0	0	0	0	0	0	0	0	0	0	0	0	0	0	0	0	0	0	0	0	0
64	cf. Malus/Pyrus	stem	uncharred	0	0	0	0	0	0	0	0	0	0	0	0	0	0	0	0	0	0	0	0	0	0	0	0	0	0	0	0	0	0	0	0	0	0	0	0	0	0	0	0	0	0	0	0	0	0
65	cf. Pyrus spec.	fruit flesh	uncharred	0	0	0	0	0	0	0	0	0	0	0	0	0	0	0	0	0	0	0	0	0	0	0	0	0	0	0	0	0	0	0	0	0	0	0	0	0	0	0	0	0	0	0	0	0	0
66	Physalis alkekengi	seed/fruit	charred	0	0	0	0	0	0	0	0	0	0	0	0	0	0	0	0	0	0	0	0	0	0	0	0	0	0	0	0	0	0	0	0	0	0	0	0	0	0	0	0	0	0	0	0	0	0
67	Physalis alkekengi	seed/fruit	uncharred	0	0	0	5	6.6667	0	0	6.6667	0	0	0	0	1.6667	0	0	0	0	0	0	0	0	1.25	0	0	0	0	0	1.4286	5.4545	0	4	0	4.4444	0	0	0	0	10	0	6.6667	10	2.5	3.3333	0	0	0
68	Prunus spinosa	seed/fruit	uncharred	0	0	0	0	0	0	0	0	0	0	0	0	0	0	0	0	0	0	0	0	1	10	0	0	0	0	1	0	5.4545	0	4	0	0	5	0	0	0	10	6.6667	0	0	0	0	0	0	0
69	Prunus cf. spinosa	seed/fruit	uncharred	0	0	0	0	0	0	0	0	0	0	0	0	0	0	0	0	0	0	0	0	0	0	0	0	0	0	0	0	0	0	0	0	0	0	0	4	0	0	0	0	0	0	0	0	0	0
70	Quercus spec.	seed/fruit	charred	0	0	0	0	0	0	0	0	0	0	0	0	0	0	0	0	0	0	0	0	0	0	0	0	0	0	0	0	0	0	0	0	0	0	0	0	0	0	0	0	0	0	0	0	0	0
71	Quercus spec.	seed/fruit	uncharred	0	0	0	0	0	2.2222	0	0	0	2	0	0	0	0	0	0	0	0	0	0	0	0	0	0	0	0	1	0	0	0	0	0	4.4444	0	0	0	0	0	0	3.3333	0	0	0	0	0	0
72	Quercus spec.	cotyledon	charred	0	0	0	0	0	0	0	0	0	0	0	0	0	1.6667	0	0	0	0	0	0	0	0	0	0	0	0	0	0	0	0	0	0	0	0	0	0	0	0	0	0	0	0	0	0	0	0
73	Quercus spec.	pericarp	charred	0	0	0	0	0	0	0	0	0	0	0	0	0	0	0	0	0	0	0	0	0	0	0	0	0	0	0	0	0	0	0	0	0	0	0	0	0	0	0	0	0	0	0	0	0	0
74	Quercus spec.	pericarp	uncharred	0	0	0	0	10	0	0	0	0	20	0	0	0	6.6667	6.6667	0	0	0	3.3333	2.5	1	18.75	2.5	8.6957	0	0	0	2.8571	3.6364	2.5	14	0	28.8889	5	10	8	8	10	0	3.3333	0	2.5	3.3333	0	10	0
75	Rosa spec.	seed/fruit	uncharred	2	2.2222	0	0	10	11.1111	3.3333	0	6.25	0	0	0	3.3333	1.6667	0	0	0	0	0	7.5	4	11.25	2.5	13.0435	5	0	8	7.1429	9.0909	2.5	0	0	0	5	0	0	16	0	13.3333	10	10	15	3.3333	0	5	20
76	cf. Rosa spec.	seed/fruit	uncharred	0	0	0	0	0	0	0	0	0	0	0	0	0	0	0	0	0	0	0	0	0	0	0	0	0	0	0	0	0	2.5	0	0	0	0	0	0	0	0	0	0	0	0	0	0	0	0
77	Rubus fruticosus agg.	seed/fruit	charred	0	0	0	0	0	0	0	0	0	0	0	0	0	0	0	0	0	0	0	0	0	0	0	0	0	0	0	0	0	0	0	0	0	0	0	0	0	0	0	0	0	0	0	0	0	0
78	Rubus fruticosus agg.	seed/fruit	uncharred	6	0	0	10	16.6667	4.4444	0	6.6667	12.5	0	65	3	3.3333	0	0	6	0	0	0	0	1	11.25	2.5	21.7391	2.5	0	1	1.4286	1.8182	10	60	0	0	0	5	4	4	0	6.6667	10	130	7.5	6.6667	20	90	100
79	Rubus fruticosus/idaeus	seed/fruit	uncharred	4	0	287.5	180	0	113.3333	3.3333	0	75	0	10	0	3.3333	6.6667	0	0	0	0	6.6667	0	0	187.5	2.5	8.6957	2.5	0	70	35.7143	0	140	0	0	8.8889	15	0	16	356	30	0	0	10	7.5	0	360	0	420
80	Rubus idaeus	seed/fruit	uncharred	8	515.5556	700	420	203.3333	164.4444	10	126.6667	162.5	120	85	321	721.6667	63.3333	20	12	20	1.6667	6.6667	37.5	181	432.5	660	578.2609	2.5	0	74	78.5714	381.8182	560	468	5.5556	133.3333	210	100	256	480	340	146.6667	246.6667	20	140	0	540	1140	580
81	Rubus idaeus	seed/fruit	semi-charred	0	0	0	0	0	0	0	0	0	0	0	0	0	0	0	0	0	0	0	0	0	0	0	0	0	0	0	0	0	0	0	0	0	0	0	0	4	0	0	0	0	0	0	0	0	0
82	Rubus spec.	seed/fruit	uncharred	0	0	25	0	0	0	0	6.6667	6.25	0	0	3	0	0	0	0	0	0	0	0	1	0	0	0	0	0	0	0	5.4545	0	4	0	0	0	0	0	0	0	0	6.6667	0	2.5	0	0	60	0
83	Sambucus spec.	seed/fruit	charred	0	0	0	0	0	0	0	0	0	0	0	0	0	0	0	0	0	0	0	0	0	0	0	0	0	0	0	0	0	0	0	0	0	0	0	0	0	0	0	0	0	0	0	0	0	0
84	Sambucus spec.	seed/fruit	uncharred	0	0	0	0	3.3333	2.2222	0	0	0	0	0	0	0	0	0	0	0	0	0	0	0	0	2.5	0	0	0	0	0	1.8182	0	0	0	0	0	0	0	0	10	0	0	10	2.5	0	0	0	0
85	Vaccinium cf. myrtillus	seed/fruit	uncharred	0	0	0	0	0	0	0	0	0	0	0	0	0	0	0	0	0	0	0	0	0	0	0	0	0	0	0	0	1.8182	0	0	0	0	0	0	0	0	0	0	0	0	0	0	0	0	0
86	Vaccinium spec.	seed/fruit	uncharred	0	0	0	0	0	0	0	0	0	0	0	0	0	0	0	0	0	0	0	0	0	0	0	0	0	0	0	0	0	0	0	0	0	0	0	0	0	0	0	0	0	0	0	0	0	0
	density			326	815.5556	1437.5	720	696.6667	1053.3332	239.9998	340.0001	587.5	476	345	724	1171.6667	725.0002	1440.0001	40	93.3334	23.3334	40	85	289	1577.5	890	1873.9131	150	125.3333	359	185.7144	918.1818	1140	846	61.1112	368.8887	540	505	752	2048	1380	733.3334	550	390	595	43.3333	1365	1870	1760
	various unassigned plants
	Achillea spec.	seed/fruit	uncharred	0	0	0	0	0	0	0	0	0	0	0	0	0	0	0	0	0	0	0	0	0	0	0	0	0	0	0	0	0	0	0	0	0	0	0	0	0	0	0	0	0	0	0	0	0	0
	Alnus/Betula	inflorescence	uncharred	0	0	0	0	0	0	0	0	0	0	0	0	0	0	0	0	0	0	0	0	0	0	0	0	0	0	0	0	0	0	0	0	0	0	0	0	0	0	0	0	0	0	0	0	0	0
	cf. Alopecurus spec.	seed/fruit	uncharred	2	0	0	0	0	0	0	0	0	0	0	0	0	0	0	0	0	0	0	0	0	0	0	0	0	0	0	0	0	0	0	0	0	0	0	0	0	0	0	0	0	0	0	0	0	0
	Anagallis/Lysimachia	seed/fruit	uncharred	0	0	0	0	0	0	0	6.6667	0	0	0	0	0	0	0	0	0	0	0	0	0	0	0	0	0	0	0	0	0	0	0	0	0	0	0	0	0	0	0	0	0	0	0	0	0	0
	Anthriscus spec.	seed/fruit	uncharred	0	0	0	0	0	0	0	0	0	0	0	0	0	0	0	0	0	0	0	0	0	0	0	0	0	0	0	0	0	0	0	0	0	0	0	0	0	0	0	0	0	0	0	0	0	0
	Apiaceae	seed/fruit	uncharred	0	0	0	0	0	0	0	0	0	0	0	0	0	1.6667	0	0	0	0	0	0	0	0	0	0	0	0	1	0	0	0	0	0	0	0	0	0	0	0	0	0	0	0	0	0	0	0
	Asteraceae	seed/fruit	uncharred	0	0	0	0	0	0	0	0	0	0	0	0	0	0	0	0	0	0	0	0	0	0	0	0	0	0	1	0	0	0	0	0	0	0	0	0	0	0	0	0	0	0	0	0	0	0
	Asteraceae	bract	uncharred	0	0	12.5	0	0	0	0	0	0	0	0	0	0	1.6667	0	0	6.6667	0	0	0	0	0	0	0	0	1.3333	1	0	0	0	0	0	0	0	5	0	0	10	0	0	0	5	0	5	0	0
	Brassicaceae	seed/fruit	charred	0	0	0	0	0	0	0	0	0	0	0	0	0	0	0	0	0	0	0	0	0	0	0	0	0	0	0	0	0	0	0	0	0	0	0	0	0	0	0	0	0	0	0	0	0	0
	Brassicaceae	seed/fruit	uncharred	0	0	0	0	0	0	0	0	0	0	0	0	0	0	0	0	0	0	0	0	0	0	0	0	0	0	0	0	0	0	0	0	0	0	0	0	4	0	0	0	10	0	0	0	0	0
	Bromus spec.	seed/fruit	charred	0	0	0	0	0	0	0	0	0	0	0	0	0	0	0	0	0	0	0	0	0	0	0	0	0	0	0	0	0	0	0	0	0	0	0	0	0	0	0	0	0	0	0	0	0	0
	cf. Bromus spec.	seed/fruit	uncharred	0	0	0	0	0	0	0	0	0	0	0	0	0	0	0	0	0	0	0	0	0	0	0	0	0	0	0	0	0	0	0	0	0	0	0	0	0	0	0	0	0	0	0	0	0	0
	Campanula rapunculoides/trachelium	seed/fruit	uncharred	0	0	0	0	0	0	0	0	0	0	0	0	0	0	0	0	0	0	0	0	0	0	0	0	0	0	0	0	0	0	0	0	0	0	0	0	0	0	0	0	0	0	0	0	0	0
	Campanula spec.	seed/fruit	uncharred	0	0	0	0	0	0	0	0	12.5	0	0	0	0	0	0	0	0	0	0	0	0	0	0	0	0	0	0	0	0	0	0	0	0	0	0	0	0	0	0	0	0	2.5	0	0	0	0
	cf. Campanula spec.	seed/fruit	uncharred	0	0	0	0	0	0	0	0	0	0	0	0	0	0	0	0	0	0	0	0	0	0	0	0	0	0	0	0	0	0	0	0	0	0	0	0	0	0	6.6667	0	0	0	0	0	0	0
	Cardamine spec.	seed/fruit	uncharred	0	0	0	0	0	0	0	0	0	0	0	0	0	0	0	0	0	0	0	0	0	0	0	0	0	0	0	0	0	0	0	0	0	0	0	0	0	0	0	0	0	0	0	0	0	0
	Carex spec.	seed/fruit	uncharred	0	4.4444	0	5	0	0	0	20	287.5	2	0	2	1.6667	0	0	10	0	0	3.3333	0	1	6.25	2.5	0	0	0	1	1.4286	3.6364	10	8	133.3333	66.6667	20	15	12	192	30	66.6667	703.3333	1600	762.5	240	15	10	100
	Caryophyllaceae	seed/fruit	uncharred	0	0	0	0	0	0	0	0	0	0	0	0	0	1.6667	0	0	0	0	0	0	0	0	0	0	0	0	0	0	0	0	0	0	0	0	0	0	0	0	0	0	0	5	0	10	0	0
	Cerastium spec.	seed/fruit	uncharred	4	0	25	5	0	4.4444	6.6667	13.3333	25	2	0	1	0	0	13.3333	2	13.3333	1.6667	0	10	125	62.5	0	0	2.5	0	4	78.5714	45.4545	5	8	16.6667	6.6667	10	5	8	8	100	106.6667	280	200	10	0	10	10	0
	cf. Cerastium spec.	seed/fruit	uncharred	0	0	0	0	0	0	0	0	0	0	0	0	0	0	0	0	0	0	0	0	0	0	0	0	0	0	0	0	0	0	0	0	0	0	0	0	0	0	0	0	0	0	0	0	0	0
	Cirsium/Carduus	seed/fruit	uncharred	0	0	0	0	0	0	0	0	0	0	0	0	0	0	0	0	0	0	0	0	0	0	0	0	0	0	0	0	0	0	0	0	0	0	0	0	0	0	0	3.3333	0	0	0	0	0	0
	cf. Cirsium/Carduus	seed/fruit	uncharred	0	0	0	0	0	0	0	0	0	0	0	0	0	0	0	0	0	0	0	0	0	0	0	0	0	0	0	0	0	0	0	0	0	0	0	0	0	0	0	0	0	0	0	0	0	0
	Crepis spec.	seed/fruit	uncharred	0	0	12.5	0	0	0	0	6.6667	0	0	0	0	0	0	0	0	0	0	0	0	0	0	0	0	0	0	0	0	0	0	0	0	0	0	0	0	0	0	0	0	0	0	0	0	0	0
	Crepis spec.	seed/fruit	semi-charred	0	0	0	0	0	0	0	0	0	0	0	0	0	0	0	0	0	0	0	0	0	0	0	0	0	0	0	0	0	0	0	0	0	0	0	0	0	0	0	0	0	0	0	0	0	0
	Cyperaceae	seed/fruit	uncharred	0	0	0	0	0	0	0	0	0	0	0	1	0	0	0	0	0	0	0	0	1	0	0	0	0	0	0	0	0	0	0	0	0	0	0	0	0	0	0	0	0	0	0	0	0	0
	Fabaceae	seed/fruit	uncharred	0	0	0	0	0	0	3.3333	0	0	0	0	0	0	0	0	0	0	0	0	0	0	0	0	0	0	0	0	0	0	2.5	0	0	0	0	0	0	0	0	0	0	0	0	0	0	0	0
	Fragaria/Potentilla	seed/fruit	uncharred	8	0	0	0	0	0	0	0	0	0	0	3	0	0	0	0	0	1.6667	0	0	0	0	0	0	0	0	0	0	0	0	0	11.1111	0	0	0	0	0	0	0	0	0	0	0	0	0	0
	Galium spec.	seed/fruit	uncharred	0	0	0	0	0	0	0	0	0	0	0	0	0	0	0	0	0	0	0	0	0	0	0	0	0	0	0	0	0	0	0	0	0	0	0	0	0	0	0	0	0	0	0	0	0	0
	Geum spec.	seed/fruit	uncharred	0	0	0	0	0	0	0	0	0	0	0	0	0	0	0	0	0	0	0	0	0	0	0	0	0	0	0	0	0	0	0	0	0	0	0	0	0	0	0	0	0	0	0	0	0	0
	cf. Hordeum spec.	seed/fruit	uncharred	0	2.2222	0	0	0	0	0	0	0	0	0	0	0	0	0	0	0	0	0	0	0	0	0	0	0	0	0	0	0	0	0	0	0	0	0	0	0	0	0	0	0	0	0	0	0	0
	Hypericum spec.	seed/fruit	uncharred	0	0	0	0	0	0	0	0	0	0	0	0	0	0	0	0	0	0	0	0	0	0	0	0	0	0	0	0	0	2.5	0	0	0	0	0	0	8	0	0	0	0	7.5	0	0	0	40
	cf. Hypericum spec.	seed/fruit	uncharred	0	0	0	0	0	2.2222	0	0	0	0	0	0	0	0	0	0	0	0	0	0	0	0	0	0	0	0	0	0	0	0	0	0	0	0	0	0	0	0	0	0	0	0	0	0	0	0
	Juncus spec.	seed/fruit	uncharred	0	4.4444	0	0	6.6667	0	0	0	0	0	0	0	0	0	0	0	0	0	0	0	0	0	0	0	0	0	0	0	0	0	0	5.5556	0	0	0	0	0	0	0	10	0	5	0	5	0	20
	Lamiaceae	seed/fruit	uncharred	0	0	12.5	0	0	0	0	0	0	0	0	0	0	0	0	0	0	0	0	0	0	0	0	0	0	0	0	0	0	0	0	0	2.2222	0	0	0	0	0	0	0	0	0	0	0	0	0
	Lamium spec.	seed/fruit	uncharred	0	0	0	0	0	0	0	0	0	0	0	0	0	0	0	0	0	0	0	0	0	0	0	0	0	0	0	0	0	0	0	0	0	0	0	0	0	0	0	0	0	0	0	0	0	0
	Luzula spec.	seed/fruit	uncharred	0	0	0	0	0	0	0	0	0	0	0	0	0	0	0	0	0	0	0	0	0	0	0	0	0	0	0	0	0	0	0	0	0	0	0	0	0	0	13.3333	0	0	0	0	5	0	0
	cf. Melica spec.	seed/fruit	uncharred	0	0	0	0	0	0	0	0	0	0	0	0	0	0	0	0	0	0	0	0	0	0	0	0	0	0	0	0	0	0	0	0	0	0	0	0	0	0	0	0	0	0	0	0	0	0
	Mentha spec.	seed/fruit	charred	0	0	0	0	0	0	0	0	0	0	0	0	0	0	0	0	0	0	0	0	0	0	0	0	0	0	0	0	0	0	0	0	0	0	0	0	0	0	0	0	0	0	0	0	0	0
	Mentha spec.	seed/fruit	uncharred	0	0	0	0	0	0	0	20	0	0	0	0	0	0	0	0	0	0	0	0	0	0	0	0	0	0	0	2.8571	0	2.5	0	0	2.2222	0	0	0	0	0	6.6667	0	20	2.5	3.3333	0	0	0
	Mentha/Origanum	seed/fruit	uncharred	0	0	0	0	0	0	0	0	0	0	0	0	0	0	0	0	0	1.6667	0	0	0	0	0	0	0	0	0	0	0	0	0	0	0	0	0	0	4	0	0	0	0	0	0	0	0	0
	Panicoideae	spikelet	uncharred	0	0	0	0	0	0	0	0	0	0	0	0	0	0	0	0	0	0	0	0	0	0	0	0	0	0	0	0	0	0	0	0	0	0	0	0	0	0	0	0	0	0	0	0	0	0
	Physalis/Solanum dulcamara	seed/fruit	uncharred	0	0	0	0	0	0	0	0	0	0	0	0	0	0	0	0	0	0	0	0	0	0	0	0	0	0	0	0	0	0	0	0	0	0	0	0	0	0	0	0	0	0	0	0	0	0
	Pinaceae	seed/fruit	uncharred	0	0	0	0	0	0	0	0	0	2	0	0	0	0	0	0	0	0	0	0	0	0	0	0	0	0	0	0	0	0	0	0	0	0	0	0	0	0	0	0	0	0	0	0	0	0
	cf. Pinus spec.	seed/fruit	uncharred	0	0	0	0	0	0	0	0	0	0	0	0	0	0	0	0	0	0	0	0	0	0	0	0	0	0	0	0	0	0	0	0	0	0	0	0	0	0	0	0	0	0	0	0	0	0
	Poa spec.	seed/fruit	uncharred	0	0	0	0	0	0	0	0	0	0	0	0	0	0	0	0	0	0	0	0	0	0	2.5	0	0	0	0	0	0	0	0	0	0	0	0	0	0	50	0	3.3333	0	0	0	5	0	0
	cf. Poa spec.	seed/fruit	uncharred	0	0	0	0	0	2.2222	0	0	0	0	0	0	0	0	0	0	0	0	0	0	1	0	0	0	0	0	0	0	0	0	0	0	0	0	0	0	0	0	0	0	0	0	0	0	0	0
	Poaceae	seed/fruit	charred	0	0	0	0	0	0	0	0	0	0	0	0	0	0	0	0	0	0	0	0	0	0	0	0	0	0	0	0	0	0	0	0	0	0	0	0	0	0	0	0	0	0	0	0	0	0
	Poaceae	seed/fruit	uncharred	0	0	0	0	0	0	0	0	6.25	0	0	1	1.6667	0	0	0	0	0	0	2.5	0	1.25	0	4.3478	0	0	0	0	1.8182	0	2	0	2.2222	0	10	0	16	100	26.6667	3.3333	30	2.5	6.6667	0	0	20
	Poaceae	fruit (large)	uncharred	0	0	0	0	0	0	0	0	0	0	0	0	0	0	0	0	0	0	0	0	0	0	0	0	0	0	0	0	0	0	0	0	0	0	0	0	0	0	0	0	0	0	0	0	0	0
	Poaceae	culm node	charred	0	0	0	0	0	0	0	0	0	0	0	0	0	0	0	0	0	0	0	0	0	0	0	0	0	0	0	0	0	0	0	0	0	0	0	0	0	0	0	0	0	0	0	0	0	0
	Poaceae	chaff	uncharred	0	0	0	0	0	0	0	0	0	0	0	0	0	0	0	0	0	0	0	0	0	0	0	0	0	0	0	0	0	175	0	0	0	0	0	0	0	0	0	0	0	0	0	0	0	0
	cf. Poaceae	bran	uncharred	0	0	0	0	0	0	0	0	0	0	0	2	0	0	0	0	0	0	0	0	0	0	0	0	0	0	0	0	0	0	0	0	0	0	0	0	0	0	0	0	0	0	0	0	0	0
	cf. Poaceae	fruit (large)	uncharred	0	0	0	0	0	0	0	0	0	0	0	0	0	0	0	0	0	0	0	0	0	0	0	0	0	0	0	0	0	0	0	0	0	0	0	0	0	0	0	0	0	0	0	0	0	0
	Polygonaceae	seed/fruit	uncharred	0	0	12.5	0	0	0	0	0	6.25	0	0	0	0	0	0	0	0	1.6667	0	0	0	0	0	0	0	0	0	0	0	0	0	0	0	0	0	0	8	0	0	0	0	0	0	0	0	0
	Polygonaceae/Cyperaceae	seed/fruit	uncharred	0	0	0	0	0	0	0	0	0	0	0	0	0	0	0	0	0	0	0	0	0	0	0	0	0	0	0	0	0	0	0	0	0	0	0	0	0	0	0	0	0	0	0	0	0	0
	Polygonum lapathifolium/persicaria	seed/fruit	uncharred	0	0	0	5	0	0	0	0	0	0	0	0	0	0	0	0	0	0	0	0	0	0	0	0	0	0	0	0	0	0	0	0	0	0	0	0	0	0	0	0	0	0	0	0	0	0
	Polygonum cf. minus/persicaria	seed/fruit	uncharred	0	0	0	0	0	0	0	0	0	0	0	0	0	0	0	0	0	0	0	0	0	0	0	0	0	0	0	0	0	0	0	0	0	0	0	0	0	0	0	0	0	0	0	0	0	0
	Polygonum spec.	seed/fruit	uncharred	0	0	0	0	6.6667	0	0	53.3333	0	0	0	0	0	0	0	0	0	0	0	0	2	0	0	0	0	0	0	0	0	0	0	0	0	0	0	0	0	0	0	0	50	0	140	10	0	0
	Potentilla spec.	seed/fruit	uncharred	0	0	0	0	0	0	0	0	0	0	0	0	0	0	0	0	0	0	0	2.5	0	0	0	0	0	0	0	0	0	0	0	0	0	0	0	0	0	0	0	0	0	0	3.3333	0	0	0
	Primula spec.	seed/fruit	uncharred	0	0	0	0	0	0	0	6.6667	0	0	0	0	0	0	0	0	0	0	0	0	0	0	0	0	0	0	0	0	0	0	0	0	0	0	0	0	0	0	0	0	0	0	0	0	0	0
	Rosaceae	seed/fruit	uncharred	0	0	0	0	0	0	0	0	0	0	0	0	0	0	0	0	0	0	0	0	0	0	0	0	0	0	0	0	0	0	0	0	0	0	0	0	0	0	0	0	0	0	0	0	0	0
	Rubiaceae	seed/fruit	uncharred	0	0	0	0	0	0	0	0	0	0	0	0	0	0	0	0	0	0	0	0	1	0	0	0	0	0	0	0	0	0	0	0	0	0	0	0	0	0	0	0	0	0	0	0	0	0
	Rumex conglomeratus/sanguineus	seed/fruit	uncharred	0	0	0	0	0	0	0	0	0	0	0	0	0	0	0	0	0	0	0	0	0	0	0	0	0	0	0	0	0	0	0	0	0	0	0	0	0	0	0	0	0	0	0	0	0	0
	Rumex conglomeratus/sanguineus	fruit in perianth	uncharred	0	0	0	0	0	0	0	0	0	0	0	0	0	0	0	0	0	0	0	0	0	0	0	0	0	0	0	0	0	0	0	0	0	0	0	0	0	0	0	0	0	0	0	0	0	0
	Rumex spec.	seed/fruit	uncharred	0	0	0	0	0	0	0	0	18.75	0	0	1	0	1.6667	0	0	0	0	0	2.5	1	3.75	2.5	0	0	0	0	0	0	0	0	0	2.2222	10	5	0	4	0	6.6667	13.3333	180	300	6.6667	0	10	20
	Rumex spec.	fruit in perianth	uncharred	0	0	0	0	0	0	0	0	0	0	0	0	0	0	0	0	0	0	0	0	0	0	0	0	0	0	0	0	0	2.5	0	0	0	0	5	0	0	0	0	0	0	0	0	0	0	0
	Scrophularia spec.	seed/fruit	uncharred	2	0	0	0	0	0	0	0	0	0	0	0	0	0	0	0	0	0	0	0	0	0	0	0	0	0	0	0	0	0	0	0	0	0	0	0	0	0	0	0	0	0	0	0	0	0
	Scrophularia/Verbascum	seed/fruit	uncharred	0	0	0	0	0	0	0	0	0	0	0	0	0	0	0	0	0	0	0	0	0	0	2.5	0	0	0	0	0	0	0	0	0	0	0	0	0	0	10	0	0	10	0	0	0	0	0
	Silene spec.	seed/fruit	uncharred	0	0	0	0	0	0	0	0	0	0	0	0	0	0	0	0	0	0	0	0	0	0	0	0	0	0	0	0	0	0	0	0	0	0	0	0	0	0	0	0	0	0	0	0	0	0
	Solanaceae	seed/fruit	uncharred	0	0	0	0	0	0	0	0	0	0	0	0	0	0	0	0	0	0	0	0	0	0	0	0	0	0	0	0	0	0	0	0	0	0	0	0	0	0	0	0	0	0	0	0	0	0
	Solanum spec.	seed/fruit	uncharred	0	0	0	0	0	0	0	0	0	0	0	0	0	0	0	0	0	0	0	0	0	0	0	0	0	0	0	0	0	0	0	5.5556	0	5	0	0	4	0	0	0	0	0	0	0	0	0
	Stachys spec.	seed/fruit	uncharred	0	0	0	0	0	0	0	0	0	0	0	0	0	0	0	0	0	0	0	0	0	0	0	0	0	0	0	0	0	0	0	0	0	0	0	0	0	0	0	0	10	0	0	0	0	0
	Stellaria spec.	seed/fruit	uncharred	0	0	0	0	0	0	0	0	0	0	0	0	0	0	0	0	0	0	0	0	0	0	0	0	0	0	0	0	0	0	0	0	0	0	0	0	0	0	0	0	110	0	0	0	0	0
	cf. Teucrium spec.	seed/fruit	uncharred	0	0	0	0	0	0	0	0	0	0	0	0	0	0	0	0	0	0	0	0	0	0	0	0	0	0	0	0	0	0	0	0	0	0	0	0	0	0	0	0	0	0	0	0	0	0
	Torilis spec.	seed/fruit	uncharred	0	0	0	0	0	0	0	0	0	0	0	0	0	0	0	0	0	0	0	0	0	0	0	0	0	0	0	0	0	0	0	0	0	0	0	0	0	0	0	0	0	0	0	0	0	0
	cf. Vaccinium spec.	seed/fruit	uncharred	0	0	0	0	0	0	0	0	0	0	0	0	0	0	0	0	0	0	0	0	0	0	0	0	0	0	0	0	0	0	0	0	0	0	0	0	0	0	0	0	0	0	0	0	0	0
	Viola spec.	seed/fruit	uncharred	0	0	0	0	0	0	0	6.6667	0	0	0	0	0	0	0	0	0	0	0	0	0	0	0	0	0	0	1	0	0	0	0	5.5556	0	0	0	0	0	0	0	10	20	7.5	0	5	5	0
	Viola spec.	capsule	uncharred	0	0	0	0	0	0	0	0	0	0	0	0	0	0	0	0	0	0	0	0	0	0	0	0	0	0	0	0	0	0	0	0	0	0	0	0	0	0	0	0	0	0	0	0	0	0
	cf. Viola spec.	seed/fruit	uncharred	0	0	0	0	0	0	0	0	0	0	0	0	0	0	0	0	0	0	0	0	0	0	0	0	0	0	0	0	0	0	0	0	0	0	0	0	0	0	0	0	0	0	0	0	0	0
	density			16	11.111	75	15	13.3334	8.8888	10	133.3334	356.25	6	0	11	3.3334	6.6668	13.3333	12	20	6.6668	3.3333	17.5	132	73.75	10	4.3478	2.5	1.3333	9	82.8571	50.9091	200	18	177.7779	82.2222	45	45	20	248	300	233.3335	1026.6665	2240	1110	400	70	35	200
	indeterminate plants
	Indeterminata	seed/fruit	charred	0	0	0	0	0	0	0	0	0	0	0	0	0	1.6667	0	0	0	0	0	0	0	0	0	0	0	0	0	2.8571	0	5	0	0	0	0	0	0	0	0	0	0	0	0	0	0	0	0
	Indeterminata	seed/fruit	uncharred	10	0	50	15	0	0	6.6667	0	43.75	0	0	0	0	86.6667	53.3333	0	53.3333	5	30	0	0	0	0	0	2.5	0	2	4.2857	0	25	0	27.7778	15.5556	30	10	20	60	160	60	0	50	52.5	30	35	0	140
	Indeterminata	mash/pulp/pastry	charred	6	0	0	0	0	0	6.6667	0	0	0	0	0	0	0	0	0	0	0	0	2.5	0	0	0	0	0	0	0	2.8571	0	0	2	0	0	5	0	0	4	0	0	3.3333	130	0	0	5	0	0
	density			16	0	50	15	0	0	13.3334	0	43.75	0	0	0	0	88.3334	53.3333	0	53.3333	5	30	2.5	0	0	0	0	2.5	0	2	9.9999	0	30	2	27.7778	15.5556	35	10	20	64	160	60	3.3333	180	52.5	30	40	0	140
[truncated: 83 more columns]
